# Supplementary material for: Transcriptomic Analysis of Light-Induced Genes in Nasonia vitripennis: Possible Implications for Circadian Light Entrainment Pathways
Source: Biology (Basel). 2023 Sep 6;12(9):1215. doi: 10.3390/biology12091215 (PMC10525998; doi:10.3390/biology12091215)
Supplement: Supplementary file 1 [file biology-12-01215-s001.zip]

Archive with 10 entries (9 files):
- supplementary figures.pdf
- supplementary tables/
- supplementary tables/.DS_Store
- supplementary tables/Table S1. Summary of RNA-seq data in Nasonia vitripennis.csv
- supplementary tables/Table S2. Genome mapping stats.txt
- supplementary tables/Table S3. List of all DEGs.csv
- supplementary tables/Table S4. List of enriched GO terms after different duration of light exposure.csv
- supplementary tables/Table S5. List of enriched KEGG terms after different duration of light exposure.csv
- supplementary tables/Table S6. List of enriched GO terms enriched in the Nasonia head based on time-course clusters.csv
- supplementary tables/Table S7. List of enriched motifs in each time-course cluster.csv
