# Supplementary material for: Transcriptomic Analysis of Light-Induced Genes in Nasonia vitripennis: Possible Implications for Circadian Light Entrainment Pathways
Source: Biology (Basel). 2023 Sep 6;12(9):1215. doi: 10.3390/biology12091215 (PMC10525998; doi:10.3390/biology12091215)
Supplement: Supplementary file 1 [file biology-12-01215-s001.zip › supplementary tables/Table S1. Summary of RNA-seq data in Nasonia vitripennis.csv]

Sample name	Treatment	Treatment duration	Raw reads	Clean reads	GC content (%)	Length	Total mapped	Multiple mapped	Uniquely mapped
DC_05H_1	dark control	30 mins	31362697	30546226	41	150 bp	29095164 (96.5%)	36.80%	59.70%
DC_05H_2	dark control	30 mins	33009897	32239904	40	150 bp	30542224.5 (96.2%)	58.10%	38.10%
DC_1H_1	dark control	1 hr	30065087	28985362	39	150 bp	27344140.5 (95.4%)	52.40%	43.10%
DC_1H_2	dark control	1 hr	32669580	30927717	41	150 bp	29569398 (96.8%)	56.90%	39.90%
DC_2H_1	dark control	2 hrs	40400137	39349162	39	150 bp	37476597.5 (96.4%)	48.50%	47.90%
DC_2H_2	dark control	2 hrs	30843493	29802671	39	150 bp	28046537.5 (95.3%)	47.20%	48.10%
DC_4H_1	dark control	4 hrs	31369197	30568451	40	150 bp	28905639 (95.7%)	54.80%	41%
DC_4H_2	dark control	4 hrs	33703371	31789003	41	150 bp	30168948.5 (96.9%)	58.10%	38.80%
LT_05H_1	light treatment	30 mins	30869732	29207539	40	150 bp	27727974 (96.2%)	57.10%	39.20%
LT_05H_2	light treatment	30 mins	31665697	29546250	40	150 bp	28047260.5 (96.2%)	53%	43.10%
LT_05H_3	light treatment	30 mins	31586145	29863059	41	150 bp	28293297 (96.0%)	58.40%	37.60%
LT_1H_1	light treatment	1 hr	33057196	30994734	39	150 bp	29575995.5 (96.2%)	56.30%	39.90%
LT_1H_2	light treatment	1 hr	32040056	30113510	39	150 bp	28495552.5 (95.9%)	55.40%	40.60%
LT_1H_3	light treatment	1 hr	38464049	38043133	39	150 bp	36059525 (96.2%)	53.50%	42.90%
LT_2H_1	light treatment	2 hrs	31077355	28940473	41	150 bp	27483072.5 (96.4%)	57.50%	39%
LT_2H_2	light treatment	2 hrs	33277919	31431238	38	150 bp	29714519.5 (96.0%)	48.30%	47.80%
LT_2H_3	light treatment	2 hrs	31919701	30237677	40	150 bp	28761642 (96.4%)	58.60%	37.90%
LT_4H_1	light treatment	4 hrs	30824827	30250542	39	150 bp	28778686.5 (96.5%)	56.50%	40.10%
LT_4H_2	light treatment	4 hrs	33688493	32352582	40	150 bp	30652634.5 (96.7%)	57.20%	39.50%
LT_4H_3	light treatment	4 hrs	31737945	30030466	40	150 bp	28504994 (96.8%)	57.40%	39.50%
