# Supplementary material for: Transcriptomic Analysis of Light-Induced Genes in Nasonia vitripennis: Possible Implications for Circadian Light Entrainment Pathways
Source: Biology (Basel). 2023 Sep 6;12(9):1215. doi: 10.3390/biology12091215 (PMC10525998; doi:10.3390/biology12091215)
Supplement: Supplementary file 1 [file biology-12-01215-s001.zip › supplementary tables/Table S2. Genome mapping stats.txt]

# gffcompare v0.11.2 | Command line was:
#gffcompare -r /scratch/p287308/RNAseq/reference/nasonia_genome.gtf -G -o merged stringtie_merged.gtf
#

#= Summary for dataset: stringtie_merged.gtf 
#     Query mRNAs :   62475 in   14049 loci  (60874 multi-exon transcripts)
#            (7904 multi-transcript loci, ~4.4 transcripts per locus)
# Reference mRNAs :   37711 in   14941 loci  (36380 multi-exon)
# Super-loci w/ reference transcripts:    13364
#-----------------| Sensitivity | Precision  |
        Base level:   100.0     |    83.8    |
        Exon level:    95.0     |    76.5    |
      Intron level:    99.8     |    85.8    |
Intron chain level:   100.0     |    59.8    |
  Transcript level:    99.6     |    60.2    |
       Locus level:    99.6     |    94.9    |

     Matching intron chains:   36380
       Matching transcripts:   37579
              Matching loci:   14882

          Missed exons:       0/122096	(  0.0%)
           Novel exons:    8238/154356	(  5.3%)
        Missed introns:     149/99900	(  0.1%)
         Novel introns:    6716/116177	(  5.8%)
           Missed loci:       0/14941	(  0.0%)
            Novel loci:     685/14049	(  4.9%)

 Total union super-loci across all input datasets: 14049 
62475 out of 62475 consensus transcripts written in merged.annotated.gtf (0 discarded as redundant)
