# Supplementary material for: Transcriptomic Analysis of Light-Induced Genes in Nasonia vitripennis: Possible Implications for Circadian Light Entrainment Pathways
Source: Biology (Basel). 2023 Sep 6;12(9):1215. doi: 10.3390/biology12091215 (PMC10525998; doi:10.3390/biology12091215)
Supplement: Supplementary file 1 [file biology-12-01215-s001.zip › supplementary tables/Table S3. List of all DEGs.csv]

NCBI.GeneID	Symbol	Description	TreatmentDuration	Regulation	Tcseq_cluster	baseMean	logFC	IfcSE	pvalue	FDR	rlog	z.rlog
100216320	Adat3	adenosine deaminase, tRNA-specific 3, TAD3 homolog	0.5	n.s.	9	325.8375723	0.031528884	0.078217117	0.359610705	0.808074638	0.079501655	-0.014924785
100216320	Adat3	adenosine deaminase, tRNA-specific 3, TAD3 homolog	1	Upregulated	9	325.8375723	0.30772774	0.227886269	0.001373264	0.048975904	0.280190026	1.305795632
100216320	Adat3	adenosine deaminase, tRNA-specific 3, TAD3 homolog	2	n.s.	9	325.8375723	-0.088278287	0.124813864	0.330970021	0.598295762	-0.089300036	-1.125800518
100216320	Adat3	adenosine deaminase, tRNA-specific 3, TAD3 homolog	4	n.s.	9	325.8376	0.01204173	0.05537484	0.5024721	0.9242058	0.056686483	-0.165070329
100122203	apd-1	apidermin 1	0.5	n.s.	4	432.6164531	0.009055859	0.172818389	0.669151704	0.934702101	0.18725021	-0.594925144
100122203	apd-1	apidermin 1	1	n.s.	4	432.6164531	0.032636929	0.215767346	0.201833596	0.675216041	0.882558584	-0.122694203
100122203	apd-1	apidermin 1	2	Upregulated	4	432.6164531	1.180280809	1.76254547	0.000501926	0.00922804	3.195521219	1.448195152
100122203	apd-1	apidermin 1	4	n.s.	4	432.6164531	-0.000886186	0.130561381	0.943872986	0.99604943	-0.012480539	-0.730575805
100122185	apd-3	apidermin 3	0.5	n.s.	10	5370.13378	0.029263336	0.229210382	0.21197691	0.684153517	1.157221363	-0.439296065
100122185	apd-3	apidermin 3	1	Upregulated	10	5370.13378	1.055474258	2.062653644	0.00051954	0.028866703	2.894730299	0.750053173
100122185	apd-3	apidermin 3	2	Upregulated	10	5370.13378	0.353420901	0.937696431	0.005256299	0.046118306	3.102848777	0.89251319
100122185	apd-3	apidermin 3	4	n.s.	10	5370.13378	0.000820147	0.141472289	0.946434255	0.996073218	0.041138705	-1.203270298
100118763	Atp5a1	ATP synthase, H+ transporting, mitochondrial F1 complex, alpha subunit 1	0.5	n.s.	8	72159.78139	-0.031340088	0.070816944	0.394831832	0.830382127	-0.080881455	0.183868215
100118763	Atp5a1	ATP synthase, H+ transporting, mitochondrial F1 complex, alpha subunit 1	1	n.s.	8	72159.78139	-0.099171379	0.104059003	0.029463906	0.27533381	-0.208586369	-0.504004734
100118763	Atp5a1	ATP synthase, H+ transporting, mitochondrial F1 complex, alpha subunit 1	2	Downregulated	8	72159.78139	-0.307668702	0.126344239	0.001261149	0.016910288	-0.299441512	-0.993389155
100118763	Atp5a1	ATP synthase, H+ transporting, mitochondrial F1 complex, alpha subunit 1	4	n.s.	8	72159.78139	0.028245932	0.055416818	0.177795244	0.71666689	0.128841589	1.313525673
100121456	Atp7a	ATPase, Cu++ transporting, alpha polypeptide	0.5	n.s.	2	5856.602145	0.082251548	0.047042371	0.023152926	0.259962218	0.086007896	0.089120771
100121456	Atp7a	ATPase, Cu++ transporting, alpha polypeptide	1	Upregulated	2	5856.602145	0.162715376	0.052918047	9.75E-05	0.010151502	0.148952245	1.183292877
100121456	Atp7a	ATPase, Cu++ transporting, alpha polypeptide	2	n.s.	2	5856.602145	0.101800166	0.051254701	0.034276476	0.160585838	0.080261827	-0.010764097
100121456	Atp7a	ATPase, Cu++ transporting, alpha polypeptide	4	n.s.	2	5856.602145	0.005808731	0.036921993	0.819577223	0.987029975	0.008302243	-1.261649551
100121287	Bgb	big brother	0.5	n.s.	8	20261.80609	-0.053379596	0.065597224	0.173894468	0.631816692	-0.098569664	0.098565631
100121287	Bgb	big brother	1	n.s.	8	20261.80609	-0.051809108	0.068431368	0.150076931	0.596629808	-0.102519348	0.077260296
100121287	Bgb	big brother	2	Downregulated	8	20261.80609	-0.428215005	0.105364965	6.85E-07	5.65E-05	-0.3590074	-1.306284476
100121287	Bgb	big brother	4	n.s.	8	20261.81	0.02958967	0.0495918	0.2017959	0.7423943	0.092727509	1.130458549
100121731	CCE-A3	carboxylesterase clade A, member 3	0.5	n.s.	10	5567.659373	0.046423653	0.085392552	0.181330473	0.64095366	0.178155927	0.327584433
100121731	CCE-A3	carboxylesterase clade A, member 3	1	n.s.	10	5567.659373	0.012446586	0.075819588	0.685192638	0.944337194	0.053512289	-0.064524303
100121731	CCE-A3	carboxylesterase clade A, member 3	2	Upregulated	10	5567.659373	0.396890006	0.191041041	0.001137042	0.015662464	0.411938059	1.063025237
100121731	CCE-A3	carboxylesterase clade A, member 3	4	n.s.	10	5567.659373	-0.100750496	0.164559046	0.007333737	0.191103376	-0.347513102	-1.326085367
100118261	CCE-B2	carboxylesterase clade B, member 2	0.5	n.s.	9	1280.65286	-0.064632418	0.094780069	0.080392528	0.456024024	-0.213507328	0.054936768
100118261	CCE-B2	carboxylesterase clade B, member 2	1	n.s.	9	1280.65286	-0.036475189	0.085811435	0.276030601	0.746763525	-0.139228042	0.525772285
100118261	CCE-B2	carboxylesterase clade B, member 2	2	Downregulated	9	1280.65286	-0.521271532	0.206820441	0.000130305	0.003385683	-0.446184999	-1.419941609
100118261	CCE-B2	carboxylesterase clade B, member 2	4	n.s.	9	1280.65286	-0.012700249	0.057175549	0.460884947	0.90842524	-0.089776367	0.839232556
100118420	CCE-E11	carboxylesterase clade E, member 11	0.5	n.s.	3	3420.287695	0.048872045	0.105449735	0.133826843	0.567086687	0.240192001	-0.131359464
100118420	CCE-E11	carboxylesterase clade E, member 11	1	n.s.	3	3420.287695	0.000425133	0.085185373	0.988259755	0.999109972	0.024035315	-0.793651829
100118420	CCE-E11	carboxylesterase clade E, member 11	2	Upregulated	3	3420.287695	0.843885612	0.277044496	1.76E-05	0.000732799	0.754217343	1.443586306
100118420	CCE-E11	carboxylesterase clade E, member 11	4	n.s.	3	3420.287695	0.009721281	0.062859018	0.511829413	0.925608511	0.113813933	-0.518575012
100123887	Cct7	chaperonin containing TCP1, subunit 7 (eta)	0.5	n.s.	5	5155.250104	-0.08082703	0.076841593	0.049494974	0.37098962	-0.164059691	-0.089145179
100123887	Cct7	chaperonin containing TCP1, subunit 7 (eta)	1	n.s.	5	5155.250104	-0.203704086	0.135188181	0.001722663	0.055251939	-0.256874198	-0.713165446
100123887	Cct7	chaperonin containing TCP1, subunit 7 (eta)	2	Downregulated	5	5155.250104	-0.25443422	0.108182237	0.003221041	0.033051159	-0.245762675	-0.638459283
100123887	Cct7	chaperonin containing TCP1, subunit 7 (eta)	4	n.s.	5	5155.250104	0.016333123	0.050367649	0.445463178	0.904321376	0.063494319	1.440769908
100233153	Cenp-a	centromere protein A	0.5	n.s.	7	51.26681655	-0.001043232	0.143052561	0.961757998	0.994588672	0.018567155	-0.258621865
100233153	Cenp-a	centromere protein A	1	n.s.	7	51.26681655	-0.016938353	0.163442109	0.512942405	0.886691204	-0.120241968	-1.08211418
100233153	Cenp-a	centromere protein A	2	Upregulated	7	51.26681655	0.37135116	0.655703955	0.005337522	0.04676318	0.285907822	1.327390496
100233153	Cenp-a	centromere protein A	4	n.s.	7	51.26681655	0.006411628	0.116083975	0.629686914	0.949768729	0.064410398	0.013345549
100120564	Chordc1	cysteine and histidine-rich domain (CHORD)-containing 1	0.5	n.s.	2	1316.867354	-0.010348656	0.119761784	0.650800338	0.931284687	-0.352107883	-0.831204884
100120564	Chordc1	cysteine and histidine-rich domain (CHORD)-containing 1	1	Upregulated	2	1316.867354	0.774614226	0.784109408	0.000358552	0.022820357	1.397361195	1.445507229
100120564	Chordc1	cysteine and histidine-rich domain (CHORD)-containing 1	2	n.s.	2	1316.867354	-0.006624382	0.222127377	0.93637339	0.97513256	-0.044964458	-0.431496673
100120564	Chordc1	cysteine and histidine-rich domain (CHORD)-containing 1	4	n.s.	2	1316.867	0.005121271	0.08930358	0.687588	0.9624202	0.146134457	-0.182805672
100122712	CPLCP1	cuticular protein LCP family member 1	0.5	n.s.	2	61.08773678	0.0090185	0.116691831	0.692116857	0.93889946	0.059324349	-0.790187726
100122712	CPLCP1	cuticular protein LCP family member 1	1	Upregulated	2	61.08773678	2.458461919	0.883292064	2.08E-06	0.000797469	0.611970582	1.454054208
100122712	CPLCP1	cuticular protein LCP family member 1	2	n.s.	2	61.08773678	0.207216629	0.322575671	0.056387043	0.217569891	0.20741485	-0.188806781
100122712	CPLCP1	cuticular protein LCP family member 1	4	n.s.	2	61.08774	0.01955083	0.1220529	0.2256939	0.7653754	0.136924857	-0.475059701
100113568	CPR16	cuticular protein RR-1 family member 16	0.5	n.s.	3	9592.617955	0.127649967	0.219305528	0.016299459	0.218792757	0.440430932	0.222114544
100113568	CPR16	cuticular protein RR-1 family member 16	1	n.s.	3	9592.617955	0.060723342	0.137831595	0.117106003	0.538465914	0.319767407	-0.382144156
100113568	CPR16	cuticular protein RR-1 family member 16	2	Upregulated	3	9592.617955	0.530547022	0.312793862	0.001334938	0.017723063	0.64798477	1.261502477
100113568	CPR16	cuticular protein RR-1 family member 16	4	n.s.	3	9592.617955	0.012829607	0.068945296	0.381304019	0.8788337	0.176125721	-1.101472865
100122779	CPR35	cuticular protein RR family member 35	0.5	Upregulated	1	212.9456176	0.763833847	0.928245715	0.000650257	0.040104419	0.911135794	1.00385599
100122779	CPR35	cuticular protein RR family member 35	1	n.s.	1	212.9456176	0.015074823	0.147295017	0.578614032	0.91182607	0.270949374	-1.096354533
100122779	CPR35	cuticular protein RR family member 35	2	n.s.	1	212.9456176	0.247001371	0.392130746	0.026727759	0.134785382	0.810329086	0.67314715
100122779	CPR35	cuticular protein RR family member 35	4	n.s.	1	212.9456176	0.034528707	0.18367855	0.101654899	0.598472992	0.428146915	-0.580648607
100123261	CPR37	cuticular protein RR family member 37	0.5	n.s.	3	38.92332953	0.19420876	0.572392868	0.007086394	0.141116985	0.223673428	0.01567642
100123261	CPR37	cuticular protein RR family member 37	1	n.s.	3	38.92332953	-0.008295799	0.160422616	0.734389548	0.955818142	0.062012048	-0.473729275
100123261	CPR37	cuticular protein RR family member 37	2	Upregulated	3	38.92332953	0.974568697	1.312967238	0.000548857	0.009772876	0.675839321	1.384541165
100123261	CPR37	cuticular protein RR family member 37	4	n.s.	3	38.92332953	-0.009009096	0.126570345	0.511052657	0.925608511	-0.08754414	-0.926488309
100121641	Creb	cyclic-AMP response element binding protein	0.5	n.s.	10	10971.35225	0.067863374	0.090006091	0.074403284	0.44151972	0.209652307	-0.075483246
100121641	Creb	cyclic-AMP response element binding protein	1	n.s.	10	10971.35225	0.205317796	0.188387075	0.004504678	0.0979105	0.332466013	0.573294139
100121641	Creb	cyclic-AMP response element binding protein	2	Upregulated	10	10971.35225	0.370527205	0.167607112	0.00103635	0.014710576	0.390226532	0.878420652
100121641	Creb	cyclic-AMP response element binding protein	4	n.s.	10	10971.35	-0.006099438	0.05429003	0.732824	0.9722147	-0.036579641	-1.376231546
100122223	cycB	cyclin B	0.5	Downregulated	6	712.0725145	-1.833245347	2.331030921	9.73E-05	0.011883566	-3.523041411	-1.083285285
100122223	cycB	cyclin B	1	n.s.	6	712.0725145	0.030978612	0.227811511	0.198781737	0.671262872	2.03474732	0.686544171
100122223	cycB	cyclin B	2	Downregulated	6	712.0725145	-1.086551147	1.762582726	0.000619455	0.010593724	-2.00701158	-0.600518778
100122223	cycB	cyclin B	4	Upregulated	6	712.0725145	4.179209736	2.777626501	2.53E-05	0.006460126	3.010486717	0.997259891
100120370	CYP4BW5	cytochrome P450 4BW5	0.5	n.s.	3	164.0600758	0.043518795	0.176658469	0.153988607	0.605075879	0.356801741	0.203610443
100120370	CYP4BW5	cytochrome P450 4BW5	1	n.s.	3	164.0600758	0.017605821	0.136488041	0.534248625	0.895276245	0.166934915	-0.511159374
100120370	CYP4BW5	cytochrome P450 4BW5	2	Upregulated	3	164.0600758	0.498916932	0.513196567	0.003323614	0.033732032	0.649328806	1.304853461
100120370	CYP4BW5	cytochrome P450 4BW5	4	n.s.	3	164.0600758	-0.001231669	0.085958134	0.921000807	0.994138907	0.037798463	-0.997304531
100120501	CYP4G43	cytochrome P450 4G43	0.5	Downregulated	6	1424.163364	-0.652792094	0.871532706	0.000945526	0.047294938	-1.789684103	-1.313594328
100120501	CYP4G43	cytochrome P450 4G43	1	n.s.	6	1424.163364	-0.015868303	0.148570969	0.559625722	0.905725261	-0.255267405	0.443459108
100120501	CYP4G43	cytochrome P450 4G43	2	n.s.	6	1424.163364	-0.122385622	0.29003166	0.163353756	0.409415706	-0.778962567	-0.156221791
100120501	CYP4G43	cytochrome P450 4G43	4	n.s.	6	1424.163364	0.000128398	0.097425084	0.99189622	1	0.25377134	1.026357011
100120598	CYP6AS30	cytochrome P450 6AS30	0.5	n.s.	3	2284.123768	0.04736136	0.094286622	0.155606168	0.606730858	0.206378283	-0.048003747
100120598	CYP6AS30	cytochrome P450 6AS30	1	n.s.	3	2284.123768	0.043257743	0.099838293	0.208628278	0.680526568	0.1853958	-0.106452358
100120598	CYP6AS30	cytochrome P450 6AS30	2	Upregulated	3	2284.123768	0.867695322	0.229269131	1.83E-06	0.000130409	0.689129423	1.296743365
100120598	CYP6AS30	cytochrome P450 6AS30	4	n.s.	3	2284.124	-0.02137101	0.06768439	0.2100464	0.7480782	-0.186458859	-1.142287259
100123361	CYP6BD2	cytochrome P450 6BD2	0.5	n.s.	3	3529.679886	0.012005112	0.082951688	0.688306511	0.937444749	0.055365033	0.152415291
100123361	CYP6BD2	cytochrome P450 6BD2	1	n.s.	3	3529.679886	-0.0060633	0.082105042	0.836784857	0.977148927	-0.027103107	-0.060599529
100123361	CYP6BD2	cytochrome P450 6BD2	2	Upregulated	3	3529.679886	0.378511162	0.22928139	0.003787856	0.03686765	0.450276023	1.17246854
100123361	CYP6BD2	cytochrome P450 6BD2	4	n.s.	3	3529.68	-0.2441971	0.311994	0.001974579	0.09688847	-0.493106569	-1.264284303
100117109	CYP9AG3	cytochrome P450 9AG3	0.5	n.s.	3	10367.79626	0.071719625	0.089278942	0.064505857	0.41496046	0.197257382	-0.029407543
100117109	CYP9AG3	cytochrome P450 9AG3	1	n.s.	3	10367.79626	0.004735908	0.069747965	0.878266244	0.98205401	0.024822926	-0.660400636
100117109	CYP9AG3	cytochrome P450 9AG3	2	Upregulated	3	10367.79626	0.740763845	0.168791166	1.24E-07	1.45E-05	0.594195758	1.42311755
100117109	CYP9AG3	cytochrome P450 9AG3	4	n.s.	3	10367.8	0.000725297	0.05344457	0.9682594	0.9981337	0.004898813	-0.733309371
100113564	CYP9AG4	cytochrome P450 9AG4	0.5	n.s.	3	59464.19937	0.096419322	0.084322681	0.024110063	0.26569527	0.194881302	0.143399658
100113564	CYP9AG4	cytochrome P450 9AG4	1	n.s.	3	59464.19937	0.049127063	0.074878201	0.171936226	0.629598636	0.121449986	-0.381388632
100113564	CYP9AG4	cytochrome P450 9AG4	2	Upregulated	3	59464.19937	0.39408875	0.126448486	4.76E-05	0.001638449	0.357195845	1.303405707
100113564	CYP9AG4	cytochrome P450 9AG4	4	n.s.	3	59464.2	0.006409416	0.05030072	0.7576272	0.9777581	0.025736943	-1.065416732
100121468	CYP9AH2	cytochrome P450 9AH2	0.5	n.s.	7	7320.216782	0.13775117	0.114958503	0.005203454	0.119547717	0.261621509	0.423038012
100121468	CYP9AH2	cytochrome P450 9AH2	1	n.s.	7	7320.216782	-0.022472921	0.068000267	0.487205404	0.877524786	-0.064557897	-1.311811528
100121468	CYP9AH2	cytochrome P450 9AH2	2	Upregulated	7	7320.216782	0.41607402	0.141397961	6.69E-05	0.002095677	0.377281928	1.038200775
100121468	CYP9AH2	cytochrome P450 9AH2	4	n.s.	7	7320.216782	0.035259497	0.059525239	0.101375182	0.598357464	0.153988901	-0.149427259
100122436	CYP9P5	cytochrome P450 9P5	0.5	n.s.	7	3164.319261	0.076470503	0.158866733	0.049380723	0.370668583	0.388772283	-0.250009865
100122436	CYP9P5	cytochrome P450 9P5	1	n.s.	7	3164.319261	0.022806533	0.101051599	0.449162267	0.86166087	0.171527595	-1.129343062
100122436	CYP9P5	cytochrome P450 9P5	2	Upregulated	7	3164.319261	0.738865777	0.342288895	0.000212148	0.004902066	0.768208298	1.285819092
100122436	CYP9P5	cytochrome P450 9P5	4	n.s.	7	3164.319	0.07591809	0.190158	0.02087706	0.3246822	0.473646873	0.093533834
100115742	Def1-1	antimicrobial peptide defensin 1-1	0.5	n.s.	2	6401.191266	-0.094789805	0.282076137	0.042188117	0.344617668	-0.843528925	-0.416608082
100115742	Def1-1	antimicrobial peptide defensin 1-1	1	n.s.	2	6401.191266	0.194633252	0.391891634	0.010251459	0.153047037	1.29326892	1.385788172
100115742	Def1-1	antimicrobial peptide defensin 1-1	2	n.s.	2	6401.191266	-0.072131306	0.239363058	0.404012346	0.665820265	-0.370356136	-0.017485225
100115742	Def1-1	antimicrobial peptide defensin 1-1	4	Downregulated	2	6401.191266	-0.79641449	0.855756927	0.000399605	0.040279525	-1.477891253	-0.951694865
100120837	Eif2a	eukaryotic translation initiation factor 2A, 65kDa	0.5	n.s.	4	152.054099	-0.052512837	0.247473294	0.104373315	0.512643932	-0.580401884	-1.201489718
100120837	Eif2a	eukaryotic translation initiation factor 2A, 65kDa	1	n.s.	4	152.054099	0.059325161	0.247330799	0.081928437	0.454846438	0.721419676	0.474048821
100120837	Eif2a	eukaryotic translation initiation factor 2A, 65kDa	2	Upregulated	4	152.054099	0.35888372	0.633055007	0.005894629	0.049840898	1.203227745	1.094170667
100120837	Eif2a	eukaryotic translation initiation factor 2A, 65kDa	4	n.s.	4	152.054099	0.004184307	0.116157335	0.748110417	0.975996948	0.068170781	-0.366729771
100116072	Gr3	gustatory receptor 3	0.5	n.s.	9	1534.863526	-0.024371583	0.071319794	0.500250587	0.881998849	-0.062322841	0.450148449
100116072	Gr3	gustatory receptor 3	1	n.s.	9	1534.863526	-0.015625867	0.067047651	0.622435581	0.930296415	-0.042854468	0.51267322
100116072	Gr3	gustatory receptor 3	2	Downregulated	9	1534.863526	-0.914736494	0.134058562	7.38E-13	7.45E-10	-0.669233693	-1.499010894
100116072	Gr3	gustatory receptor 3	4	n.s.	9	1534.863526	-0.007558761	0.051861688	0.701171213	0.96504194	-0.035532276	0.536189224
100328541	Gr5	gustatory receptor 5	0.5	n.s.	10	98.6384169	0.01799418	0.08645143	0.536896145	0.897044485	0.048360842	-0.292363604
100328541	Gr5	gustatory receptor 5	1	n.s.	10	98.6384169	0.034360326	0.102315494	0.289331419	0.75657824	0.102390762	0.153275531
100328541	Gr5	gustatory receptor 5	2	Upregulated	10	98.6384169	0.519054165	0.291082249	0.001140301	0.015671693	0.237763019	1.269826792
100328541	Gr5	gustatory receptor 5	4	n.s.	10	98.63842	-0.01020962	0.06342442	0.4905517	0.9188887	-0.053284945	-1.130738719
100121127	GRD	GABA-gated ion channel GRD	0.5	n.s.	8	22503.873	0.021621723	0.058554781	0.565991905	0.906935536	0.037463774	0.986299552
100121127	GRD	GABA-gated ion channel GRD	1	n.s.	8	22503.873	-0.074862294	0.07152524	0.056787626	0.38658598	-0.123486671	-0.54625896
100121127	GRD	GABA-gated ion channel GRD	2	Downregulated	8	22503.873	-0.20760261	0.083811241	0.004069337	0.038525938	-0.184092839	-1.123346505
100121127	GRD	GABA-gated ion channel GRD	4	n.s.	8	22503.873	0.002058175	0.045841373	0.930220024	0.994366928	0.005643155	0.683305913
100115825	GST-mic1	microsomal gluathione S-transferase 1	0.5	n.s.	3	8772.115628	0.046544175	0.072105314	0.21993197	0.690333235	0.106617497	-0.066965534
100115825	GST-mic1	microsomal gluathione S-transferase 1	1	n.s.	3	8772.115628	-0.012765245	0.063909891	0.686135901	0.944462908	-0.034887225	-0.672437235
100115825	GST-mic1	microsomal gluathione S-transferase 1	2	Upregulated	3	8772.115628	0.56163167	0.140450948	3.65E-07	3.32E-05	0.457656129	1.435061782
100115825	GST-mic1	microsomal gluathione S-transferase 1	4	n.s.	3	8772.115628	-0.00867157	0.05092926	0.671327259	0.956917419	-0.040314384	-0.695659013
100115470	GstS8	glutathione S-transferase S8	0.5	Downregulated	6	1758.084655	-0.58608425	0.342850379	0.000208067	0.019727507	-0.561998192	-1.20494455
100115470	GstS8	glutathione S-transferase S8	1	n.s.	6	1758.084655	-0.029646264	0.09065194	0.352836636	0.803119939	-0.142481432	0.172118313
100115470	GstS8	glutathione S-transferase S8	2	n.s.	6	1758.084655	-0.17500112	0.165029412	0.087453682	0.282747445	-0.251401836	-0.185412679
100115470	GstS8	glutathione S-transferase S8	4	n.s.	6	1758.084655	0.01908702	0.06620292	0.25044899	0.786728493	0.176215076	1.218238916
100379088	GstZ1	glutathione S-transferase Z1	0.5	n.s.	9	6676.724536	0.003882442	0.074720883	0.908502694	0.987110362	0.011638569	0.492127403
100379088	GstZ1	glutathione S-transferase Z1	1	n.s.	9	6676.724536	0.009509045	0.071948372	0.75843503	0.959981309	0.042749493	0.664248681
100379088	GstZ1	glutathione S-transferase Z1	2	Downregulated	9	6676.724536	-0.308424327	0.157212569	0.003931835	0.037710635	-0.345894869	-1.4859274
100379088	GstZ1	glutathione S-transferase Z1	4	n.s.	9	6676.724536	-0.001505688	0.054119029	0.932357981	0.994921957	-0.017747061	0.329551317
100102554	Gt	giant	0.5	Downregulated	6	630.9984651	-0.863642703	0.572216977	0.000324408	0.025375588	-0.82805674	-1.36524518
100102554	Gt	giant	1	n.s.	6	630.9984651	0.024359108	0.116647196	0.41852235	0.845939623	0.181982734	0.690756861
100102554	Gt	giant	2	n.s.	6	630.9984651	-0.101321405	0.205092325	0.29405334	0.563164374	-0.219870144	-0.127241207
100102554	Gt	giant	4	n.s.	6	630.9984651	0.011433124	0.07920699	0.406310994	0.892478241	0.236499593	0.801729526
100119208	Hex109	hexamerin 109	0.5	n.s.	8	636.9788313	-0.169979279	0.21908607	0.00620163	0.131319519	-0.372655166	0.279602462
100119208	Hex109	hexamerin 109	1	Downregulated	8	636.9788313	-0.651136802	0.280576343	0.000116659	0.011410285	-0.516744457	-0.303213744
100119208	Hex109	hexamerin 109	2	Downregulated	8	636.9788313	-1.078169396	0.215723191	1.69E-08	3.24E-06	-0.73293057	-1.177649096
100119208	Hex109	hexamerin 109	4	n.s.	8	636.9788313	-0.017504306	0.064443607	0.286904146	0.81637318	-0.144794248	1.201260378
100118531	Hex83	hexamerin 83	0.5	n.s.	9	708.1796351	-0.020253279	0.07826521	0.540017031	0.898112966	-0.066424552	0.488365544
100118531	Hex83	hexamerin 83	1	n.s.	9	708.1796351	-0.008685412	0.074582719	0.776268247	0.964138209	-0.022943164	0.673654979
100118531	Hex83	hexamerin 83	2	Downregulated	9	708.1796351	-0.738354767	0.198303163	1.72E-06	0.000124633	-0.529388822	-1.484487493
100118531	Hex83	hexamerin 83	4	n.s.	9	708.1796351	-0.016343471	0.058186494	0.353139316	0.859454027	-0.105355537	0.32246697
100121374	Hmbs	hydroxymethylbilane synthase	0.5	n.s.	3	5145.50951	0.11318269	0.06561021	0.0084891	0.15298433	0.147952868	0.032125737
100121374	Hmbs	hydroxymethylbilane synthase	1	n.s.	3	5145.50951	0.07124653	0.06571053	0.06046008	0.39831608	0.105775553	-0.572100419
100121374	Hmbs	hydroxymethylbilane synthase	2	Upregulated	3	5145.50951	0.29641962	0.07767949	1.53E-05	0.0006567	0.24300256	1.393793979
100121374	Hmbs	hydroxymethylbilane synthase	4	n.s.	3	5145.50951	0.03863897	0.04621568	0.12319073	0.6453864	0.086110489	-0.853819296
100114053	Hop2	homologous-pairing protein 2 homolog	0.5	n.s.	6	52.51641576	-0.196452425	0.411963504	0.011710196	0.18441454	-0.306449744	-0.808117013
100114053	Hop2	homologous-pairing protein 2 homolog	1	n.s.	6	52.51641576	0.02168763	0.134399486	0.458259447	0.866443155	0.109399599	0.763010139
100114053	Hop2	homologous-pairing protein 2 homolog	2	Downregulated	6	52.51641576	-0.533854619	0.497042054	0.002737481	0.029410261	-0.335144003	-0.916527259
100114053	Hop2	homologous-pairing protein 2 homolog	4	n.s.	6	52.51642	0.02304963	0.1274782	0.1786341	0.7166669	0.161971828	0.961634133
100114493	HSC70	heat shock cognate 70	0.5	Downregulated	5	115177.446	-0.2687507	0.09535956	2.51E-06	0.00099658	-0.259589838	-0.380121408
100114493	HSC70	heat shock cognate 70	1	Downregulated	5	115177.446	-0.2785681	0.09154717	7.11E-06	0.00175183	-0.246802368	-0.244329877
100114493	HSC70	heat shock cognate 70	2	Downregulated	5	115177.446	-0.3701268	0.07671221	4.83E-08	7.40E-06	-0.301779139	-0.828134152
100114493	HSC70	heat shock cognate 70	4	n.s.	5	115177.446	-0.0397682	0.04531556	0.11655727	0.63123458	-0.087004078	1.452585437
100115490	ITR	neuropeptide receptor	0.5	n.s.	4	78.05271013	-0.00804239	0.157303411	0.71280859	0.945730793	-0.204003636	-0.952923146
100115490	ITR	neuropeptide receptor	1	n.s.	4	78.05271013	-0.085275038	0.393192671	0.028767388	0.274507745	0.081550934	0.115342767
100115490	ITR	neuropeptide receptor	2	Upregulated	4	78.05271013	0.873354704	1.530632938	0.000905568	0.013453511	0.411120399	1.348269366
100115490	ITR	neuropeptide receptor	4	n.s.	4	78.05271	-0.007936037	0.1334013	0.5531821	0.9362923	-0.08579151	-0.510688987
100121871	Kr	kruppel	0.5	n.s.	6	1632.090279	-0.112810933	0.081200941	0.011284568	0.180340166	-0.18149095	-0.718581123
100121871	Kr	kruppel	1	n.s.	6	1632.090279	0.00476827	0.057209498	0.877408516	0.98205401	0.010428521	0.588136556
100121871	Kr	kruppel	2	Downregulated	6	1632.090279	-0.251737461	0.099305845	0.002065419	0.024442186	-0.21791478	-0.966579216
100121871	Kr	kruppel	4	n.s.	6	1632.090279	0.027033947	0.050241313	0.232196661	0.772978286	0.085169507	1.097023783
100113486	LOC100113486	ribonucleoside-diphosphate reductase large subunit	0.5	Downregulated	6	1763.290651	-0.544073463	0.444974454	0.000727907	0.042617805	-0.644577521	-1.225130152
100113486	LOC100113486	ribonucleoside-diphosphate reductase large subunit	1	n.s.	6	1763.290651	0.048130815	0.124486604	0.175042367	0.63487965	0.256158816	0.846895671
100113486	LOC100113486	ribonucleoside-diphosphate reductase large subunit	2	n.s.	6	1763.290651	-0.162859616	0.19431022	0.118869755	0.338131234	-0.288849515	-0.406824523
100113486	LOC100113486	ribonucleoside-diphosphate reductase large subunit	4	n.s.	6	1763.290651	0.016865494	0.074903686	0.269907681	0.803883033	0.229277619	0.785059004
100113493	LOC100113493	regucalcin	0.5	n.s.	4	2761.98932	0.039790128	0.086369738	0.23109457	0.701231553	0.154411577	-0.446681578
100113493	LOC100113493	regucalcin	1	n.s.	4	2761.98932	0.026224523	0.084213107	0.408306753	0.841800439	0.11667983	-0.684562231
100113493	LOC100113493	regucalcin	2	Upregulated	4	2761.98932	0.44027224	0.215896037	0.0008919	0.013331327	0.460871639	1.485402814
100113493	LOC100113493	regucalcin	4	n.s.	4	2761.98932	0.02064752	0.06397833	0.233449667	0.773051096	0.169087165	-0.354159004
100113517	LOC100113517	dentin sialophosphoprotein-like	0.5	Downregulated	6	767.2544526	-1.407980631	1.373143224	0.000121269	0.014052087	-2.356329909	-1.076413028
100113517	LOC100113517	dentin sialophosphoprotein-like	1	Upregulated	6	767.2544526	0.797683457	1.224350601	0.000476056	0.027061939	1.681104395	0.729364461
100113517	LOC100113517	dentin sialophosphoprotein-like	2	Downregulated	6	767.2544526	-0.529521001	0.78553105	0.002140401	0.024919208	-1.32864822	-0.616773484
100113517	LOC100113517	dentin sialophosphoprotein-like	4	Upregulated	6	767.2545	1.235303	1.477669	0.000169564	0.02593925	2.205314671	0.963822051
100113526	LOC100113526	histone-lysine N-methyltransferase E(z)	0.5	n.s.	8	5575.734815	-0.066231487	0.052259257	0.079746136	0.454950454	-0.080994947	0.061017317
100113526	LOC100113526	histone-lysine N-methyltransferase E(z)	1	n.s.	8	5575.734815	-0.077722426	0.058812115	0.035957395	0.305236293	-0.096479012	-0.130117752
100113526	LOC100113526	histone-lysine N-methyltransferase E(z)	2	Downregulated	8	5575.734815	-0.226806638	0.062712497	7.92E-05	0.002373621	-0.181975275	-1.185482328
100113526	LOC100113526	histone-lysine N-methyltransferase E(z)	4	n.s.	8	5575.735	0.008569103	0.04051274	0.7349028	0.972709	0.015697123	1.254582763
100113545	LOC100113545	cAMP-dependent protein kinase type II regulatory subunit	0.5	n.s.	9	76809.94563	0.002142002	0.059653639	0.954327163	0.994459552	0.002284535	0.167485059
100113545	LOC100113545	cAMP-dependent protein kinase type II regulatory subunit	1	n.s.	9	76809.94563	0.014164505	0.055166115	0.646679753	0.934976615	0.034913143	0.416324209
100113545	LOC100113545	cAMP-dependent protein kinase type II regulatory subunit	2	Downregulated	9	76809.94563	-0.229521622	0.089333408	0.002469589	0.027407687	-0.208264468	-1.438248011
100113545	LOC100113545	cAMP-dependent protein kinase type II regulatory subunit	4	n.s.	9	76809.95	0.03168837	0.04895542	0.1801127	0.7190102	0.092360163	0.854438743
100113551	LOC100113551	histone H2A	0.5	Downregulated	6	859.8529042	-0.773072211	0.321988979	6.13E-05	0.009059036	-0.582649075	-0.971868327
100113551	LOC100113551	histone H2A	1	n.s.	6	859.8529042	-0.013301787	0.084507346	0.655090575	0.937323179	-0.060152616	0.535257945
100113551	LOC100113551	histone H2A	2	Downregulated	6	859.8529042	-0.45580333	0.250498975	0.001450325	0.018741229	-0.487175674	-0.696478
100113551	LOC100113551	histone H2A	4	n.s.	6	859.8529042	0.01574547	0.064831921	0.322613912	0.841368327	0.14710559	1.133088382
100113570	LOC100113570	40S ribosomal protein S29	0.5	n.s.	3	11355.13684	0.053990674	0.117025862	0.10501518	0.512924589	0.314064361	0.004409627
100113570	LOC100113570	40S ribosomal protein S29	1	n.s.	3	11355.13684	-0.004038868	0.088123468	0.887945481	0.984799254	-0.035638828	-0.854007156
100113570	LOC100113570	40S ribosomal protein S29	2	Upregulated	3	11355.13684	0.959829743	0.285322521	6.45E-06	0.000339532	0.883406502	1.401974376
100113570	LOC100113570	40S ribosomal protein S29	4	n.s.	3	11355.13684	0.006685449	0.062941008	0.637741808	0.952042317	0.087239805	-0.552376847
100113574	LOC100113574	cyclin-dependent kinase 9	0.5	n.s.	8	4662.289634	-0.136794543	0.082985716	0.003482635	0.095772468	-0.202710873	-0.209710916
100113574	LOC100113574	cyclin-dependent kinase 9	1	n.s.	8	4662.289634	-0.064733543	0.07198166	0.088761422	0.473228232	-0.113356438	0.332398444
100113574	LOC100113574	cyclin-dependent kinase 9	2	Downregulated	8	4662.289634	-0.464700535	0.104229715	6.86E-08	9.22E-06	-0.374601389	-1.252562991
100113574	LOC100113574	cyclin-dependent kinase 9	4	n.s.	8	4662.289634	0.005970021	0.047182437	0.793582935	0.983787277	0.018089565	1.129875462
100113582	LOC100113582	NAD-dependent protein deacetylase Sirt6	0.5	Upregulated	2	40369.38416	0.158634334	0.056632978	0.000179035	0.018744987	0.163432642	0.839268628
100113582	LOC100113582	NAD-dependent protein deacetylase Sirt6	1	Upregulated	2	40369.38416	0.170138424	0.061338494	0.00017877	0.015046419	0.165214067	0.862621884
100113582	LOC100113582	NAD-dependent protein deacetylase Sirt6	2	n.s.	2	40369.38416	0.062001556	0.056933775	0.240144012	0.504797182	0.051836247	-0.623683296
100113582	LOC100113582	NAD-dependent protein deacetylase Sirt6	4	n.s.	2	40369.38416	0.009902898	0.03939399	0.697183376	0.963417448	0.017164409	-1.078207216
100113592	LOC100113592	mediator of RNA polymerase II transcription subunit 14	0.5	n.s.	5	2891.565666	-0.157780516	0.136669027	0.003322856	0.093812384	-0.284068855	-0.59947453
100113592	LOC100113592	mediator of RNA polymerase II transcription subunit 14	1	n.s.	5	2891.565666	-0.102987935	0.113038698	0.027742141	0.269362012	-0.216483195	-0.249796116
100113592	LOC100113592	mediator of RNA polymerase II transcription subunit 14	2	Downregulated	5	2891.565666	-0.285700945	0.133216149	0.003493394	0.034899357	-0.289651987	-0.628360848
100113592	LOC100113592	mediator of RNA polymerase II transcription subunit 14	4	n.s.	5	2891.566	0.02370366	0.05561767	0.2362336	0.7762816	0.117393105	1.477631494
100113615	LOC100113615	endochitinase At2g43610	0.5	n.s.	4	4850.862029	0.018892068	0.08686108	0.51662435	0.891624798	0.117092688	-0.451349447
100113615	LOC100113615	endochitinase At2g43610	1	n.s.	4	4850.862029	-0.011594304	0.086822376	0.6928626	0.945985757	-0.03618539	-0.730316506
100113615	LOC100113615	endochitinase At2g43610	2	Upregulated	4	4850.862029	1.459935716	0.257966919	1.78E-11	1.20E-08	1.175717224	1.475353826
100113615	LOC100113615	endochitinase At2g43610	4	n.s.	4	4850.862	0.01922189	0.07150084	0.233467	0.7730511	0.203719628	-0.293687873
100113627	LOC100113627	NEDD4 family-interacting protein 1-like	0.5	n.s.	3	18318.61182	0.094748407	0.054836996	0.016544336	0.218792757	0.111614138	0.502412696
100113627	LOC100113627	NEDD4 family-interacting protein 1-like	1	n.s.	3	18318.61182	0.029914622	0.047376875	0.309482704	0.77254736	0.047595386	-0.739572112
100113627	LOC100113627	NEDD4 family-interacting protein 1-like	2	Upregulated	3	18318.61182	0.178687175	0.06190714	0.001619428	0.020446328	0.145551622	1.160811036
100113627	LOC100113627	NEDD4 family-interacting protein 1-like	4	n.s.	3	18318.61182	0.020877513	0.040754839	0.411760135	0.892572434	0.038106912	-0.923651619
100113646	LOC100113646	GPN-loop GTPase 2	0.5	n.s.	4	2123.26319	0.009734971	0.065852305	0.791948227	0.967211668	0.021033308	-0.398248422
100113646	LOC100113646	GPN-loop GTPase 2	1	n.s.	4	2123.26319	-0.022261548	0.063714016	0.49071667	0.878180162	-0.055191241	-0.928856177
100113646	LOC100113646	GPN-loop GTPase 2	2	Upregulated	4	2123.26319	0.314668741	0.114117994	0.000463289	0.008666058	0.280008126	1.404504757
100113646	LOC100113646	GPN-loop GTPase 2	4	n.s.	4	2123.26319	0.017908034	0.050642241	0.402750644	0.892309869	0.06712482	-0.077400159
100113663	LOC100113663	serine-arginine protein 55	0.5	n.s.	9	47942.73633	-0.089933465	0.055889682	0.0234276	0.260784567	-0.109907745	0.276123932
100113663	LOC100113663	serine-arginine protein 55	1	n.s.	9	47942.73633	-0.047352592	0.053596517	0.146598925	0.590926939	-0.070552386	0.771729376
100113663	LOC100113663	serine-arginine protein 55	2	Downregulated	9	47942.73633	-0.307190485	0.066206874	3.49E-07	3.27E-05	-0.248335626	-1.467110376
100113663	LOC100113663	serine-arginine protein 55	4	n.s.	9	47942.74	-0.05317234	0.0443648	0.04340412	0.4331418	-0.098541736	0.419257067
100113667	LOC100113667	uncharacterized LOC100113667	0.5	n.s.	3	16453.11336	-0.144831152	0.184979167	0.008270698	0.151919282	-0.386533306	-0.274845567
100113667	LOC100113667	uncharacterized LOC100113667	1	n.s.	3	16453.11336	-0.24423691	0.244533134	0.004437695	0.097292954	-0.414403286	-0.343055389
100113667	LOC100113667	uncharacterized LOC100113667	2	n.s.	3	16453.11336	0.233870153	0.17126383	0.029113079	0.144054417	0.319287271	1.4526008
100113667	LOC100113667	uncharacterized LOC100113667	4	Downregulated	3	16453.11	-0.7169199	0.2815158	4.13E-05	0.009416042	-0.615285223	-0.834699844
100113674	LOC100113674	nuclear export mediator factor NEMF homolog	0.5	n.s.	7	3143.122817	0.037455613	0.06143661	0.328770152	0.788116887	0.063655463	-0.546317275
100113674	LOC100113674	nuclear export mediator factor NEMF homolog	1	n.s.	7	3143.122817	0.009542981	0.053887536	0.754471268	0.959310417	0.019465538	-1.098878157
100113674	LOC100113674	nuclear export mediator factor NEMF homolog	2	Upregulated	7	3143.122817	0.221692329	0.088086831	0.003124913	0.032311227	0.194341077	1.087805395
100113674	LOC100113674	nuclear export mediator factor NEMF homolog	4	n.s.	7	3143.122817	0.060639161	0.059068019	0.020503663	0.321054138	0.151922195	0.557390037
100113683	LOC100113683	general odorant-binding protein 56d	0.5	Upregulated	1	115997.0191	18.92528834	1.871126983	7.31E-25	9.29E-21	4.380062497	1.398904927
100113683	LOC100113683	general odorant-binding protein 56d	1	n.s.	1	115997.0191	0.031726742	0.205726552	0.223831443	0.693872257	1.204489191	0.03789523
100113683	LOC100113683	general odorant-binding protein 56d	2	n.s.	1	115997.0191	0.010143908	0.277211639	0.869500651	0.94760701	-0.720363577	-0.787071801
100113683	LOC100113683	general odorant-binding protein 56d	4	n.s.	1	115997	-0.004613262	0.1289036	0.721163	0.9699029	-0.399907242	-0.649728356
100113725	LOC100113725	putative odorant-binding protein A10	0.5	Upregulated	3	68843.99739	0.976084082	0.260155447	6.00E-06	0.001804662	0.744483803	0.231954826
100113725	LOC100113725	putative odorant-binding protein A10	1	Upregulated	3	68843.99739	0.452199974	0.327813179	0.000982483	0.040925614	0.579295742	-0.299513766
100113725	LOC100113725	putative odorant-binding protein A10	2	Upregulated	3	68843.99739	1.256011764	0.232845157	8.53E-10	2.52E-07	1.054191298	1.228393708
100113725	LOC100113725	putative odorant-binding protein A10	4	n.s.	3	68844	0.03726115	0.09797597	0.06813086	0.5179819	0.311584821	-1.160834768
100113728	LOC100113728	40S ribosomal protein S19	0.5	n.s.	4	14718.24272	0.01170447	0.073849914	0.733929896	0.95208808	0.032286178	-0.279751903
100113728	LOC100113728	40S ribosomal protein S19	1	n.s.	4	14718.24272	-0.0027102	0.069735635	0.930045966	0.992139631	-0.008716325	-0.515968943
100113728	LOC100113728	40S ribosomal protein S19	2	Upregulated	4	14718.24272	0.315588687	0.151666771	0.00274266	0.029413749	0.337618254	1.479278263
100113728	LOC100113728	40S ribosomal protein S19	4	n.s.	4	14718.24272	-0.006076339	0.053741542	0.739085208	0.974094082	-0.037806296	-0.683557417
100113767	LOC100113767	BMP-binding endothelial regulator protein	0.5	n.s.	8	2233.349964	-0.016516239	0.069486722	0.648662396	0.931064455	-0.044573395	0.275609723
100113767	LOC100113767	BMP-binding endothelial regulator protein	1	n.s.	8	2233.349964	-0.030554084	0.07019663	0.358325488	0.80814609	-0.082624917	0.062718556
100113767	LOC100113767	BMP-binding endothelial regulator protein	2	Downregulated	8	2233.349964	-0.366639603	0.133521187	0.000232561	0.005247421	-0.337916569	-1.365590621
100113767	LOC100113767	BMP-binding endothelial regulator protein	4	n.s.	8	2233.349964	0.020169439	0.053035942	0.323626181	0.842495052	0.089774715	1.027262342
100113821	LOC100113821	nose resistant to fluoxetine protein 6	0.5	Upregulated	1	1234.241302	1.080460242	0.589799453	0.000149423	0.016652851	0.972056222	1.37109073
100113821	LOC100113821	nose resistant to fluoxetine protein 6	1	n.s.	1	1234.241302	0.024393638	0.121947666	0.416962617	0.844532086	0.253285427	-0.776926935
100113821	LOC100113821	nose resistant to fluoxetine protein 6	2	n.s.	1	1234.241302	0.266230656	0.301830224	0.032074012	0.15374194	0.551814829	0.115216198
100113821	LOC100113821	nose resistant to fluoxetine protein 6	4	n.s.	1	1234.241302	0.014050534	0.088421487	0.325853996	0.843203937	0.275888019	-0.709379993
100113828	LOC100113828	putative aminopeptidase W07G4.4	0.5	n.s.	5	6983.238758	-0.043432278	0.069709947	0.254209448	0.725101717	-0.098117238	0.460255749
100113828	LOC100113828	putative aminopeptidase W07G4.4	1	Downregulated	5	6983.238758	-0.278964099	0.155109313	0.000432938	0.02525849	-0.297697298	-1.1503134
100113828	LOC100113828	putative aminopeptidase W07G4.4	2	n.s.	5	6983.238758	-0.210614046	0.107125585	0.013667432	0.086550872	-0.209451328	-0.438186964
100113828	LOC100113828	putative aminopeptidase W07G4.4	4	n.s.	5	6983.239	-0.00376307	0.04991951	0.8575293	0.9917377	-0.01534075	1.128244615
100113835	LOC100113835	uncharacterized LOC100113835	0.5	n.s.	8	6088.828986	-0.039828183	0.067841567	0.295799366	0.762344175	-0.087147886	0.773752634
100113835	LOC100113835	uncharacterized LOC100113835	1	n.s.	8	6088.828986	-0.113024941	0.099353382	0.017160014	0.207889346	-0.19437566	-0.177216891
100113835	LOC100113835	uncharacterized LOC100113835	2	Downregulated	8	6088.828986	-0.364840165	0.116011855	6.47E-05	0.002036035	-0.326068763	-1.345161751
100113835	LOC100113835	uncharacterized LOC100113835	4	n.s.	8	6088.829	-0.02413183	0.051212	0.2693151	0.8035576	-0.089981071	0.748626008
100113842	LOC100113842	4'-phosphopantetheine phosphatase	0.5	n.s.	10	1584.126351	0.014343654	0.073312185	0.680165765	0.935728613	0.044356969	-0.2054868
100113842	LOC100113842	4'-phosphopantetheine phosphatase	1	n.s.	10	1584.126351	0.024545814	0.07347035	0.447622855	0.860897508	0.083781268	0.033060804
100113842	LOC100113842	4'-phosphopantetheine phosphatase	2	Upregulated	10	1584.126351	0.293597214	0.144597368	0.004078672	0.038551569	0.293004403	1.299023123
100113842	LOC100113842	4'-phosphopantetheine phosphatase	4	n.s.	10	1584.126	-0.02002677	0.05619093	0.2938243	0.8211596	-0.107873147	-1.126597126
100113849	LOC100113849	mitotic spindle assembly checkpoint protein MAD2A	0.5	n.s.	9	6027.540898	-0.040314333	0.064554849	0.294439004	0.760974663	-0.079911491	-0.125545558
100113849	LOC100113849	mitotic spindle assembly checkpoint protein MAD2A	1	n.s.	9	6027.540898	0.020519052	0.058912203	0.518648464	0.888027459	0.047248701	0.983281912
100113849	LOC100113849	mitotic spindle assembly checkpoint protein MAD2A	2	Downregulated	9	6027.540898	-0.238135946	0.09576759	0.002791256	0.029802931	-0.21884511	-1.337036434
100113849	LOC100113849	mitotic spindle assembly checkpoint protein MAD2A	4	n.s.	9	6027.541	-0.00322966	0.04785814	0.8851549	0.9922094	-0.010547871	0.479300081
100113855	LOC100113855	UDP-glucose 4-epimerase	0.5	n.s.	3	3203.887644	0.073456174	0.065804466	0.070618905	0.432720115	0.113023001	0.27839176
100113855	LOC100113855	UDP-glucose 4-epimerase	1	n.s.	3	3203.887644	0.017218462	0.054741762	0.578071937	0.911702282	0.036105751	-0.530343739
100113855	LOC100113855	UDP-glucose 4-epimerase	2	Upregulated	3	3203.887644	0.240673027	0.087035877	0.001231513	0.016641917	0.207164687	1.268231138
100113855	LOC100113855	UDP-glucose 4-epimerase	4	n.s.	3	3203.887644	-0.003577522	0.046282232	0.877892973	0.992209363	-0.010110616	-1.016279159
100113889	LOC100113889	uncharacterized LOC100113889	0.5	n.s.	7	16800.96631	0.039020591	0.084661722	0.244397843	0.71674287	0.165541399	0.358310765
100113889	LOC100113889	uncharacterized LOC100113889	1	n.s.	7	16800.96631	-0.056486847	0.103348292	0.129369951	0.563946814	-0.201822368	-1.179394153
100113889	LOC100113889	uncharacterized LOC100113889	2	Upregulated	7	16800.96631	0.319759874	0.18344353	0.0054894	0.047475465	0.358669019	1.166701024
100113889	LOC100113889	uncharacterized LOC100113889	4	n.s.	7	16800.96631	-0.000496486	0.056097098	0.975818492	0.999709323	-0.002629871	-0.345617636
100113931	LOC100113931	40S ribosomal protein S15Aa	0.5	n.s.	3	10787.72069	0.039484936	0.087838334	0.228878068	0.700575364	0.1661767	-0.125263011
100113931	LOC100113931	40S ribosomal protein S15Aa	1	n.s.	3	10787.72069	0.013587118	0.080460988	0.653439813	0.937323179	0.078603111	-0.398668635
100113931	LOC100113931	40S ribosomal protein S15Aa	2	Upregulated	3	10787.72069	0.757483629	0.23096272	8.42E-06	0.000416299	0.661551437	1.421301907
100113931	LOC100113931	40S ribosomal protein S15Aa	4	n.s.	3	10787.72	-0.008622267	0.05831633	0.5897708	0.9408148	-0.081134242	-0.897370261
100113956	LOC100113956	syndetin	0.5	n.s.	5	1265.343502	-0.009569397	0.24333034	0.518132492	0.891631153	-3.017510384	-0.749621802
100113956	LOC100113956	syndetin	1	Downregulated	5	1265.343502	-0.927672455	3.122624491	0.001030871	0.042192762	-2.832335567	-0.595306348
100113956	LOC100113956	syndetin	2	n.s.	5	1265.343502	-0.045062676	0.41894691	0.229518411	0.493493712	-2.232472202	-0.095410147
100113956	LOC100113956	syndetin	4	n.s.	5	1265.344	-0.01193161	0.2562482	0.3409031	0.8520997	-0.38961117	1.440338297
100113972	LOC100113972	carboxypeptidase B	0.5	n.s.	4	21790.65667	0.016318716	0.093924058	0.538157081	0.897083873	0.1332612	-0.513311302
100113972	LOC100113972	carboxypeptidase B	1	n.s.	4	21790.65667	-0.003956158	0.094553103	0.888239269	0.984799254	0.017234096	-0.801256424
100113972	LOC100113972	carboxypeptidase B	2	Upregulated	4	21790.65667	0.983361795	0.341457651	2.07E-05	0.000818049	0.921009617	1.441648414
100113972	LOC100113972	carboxypeptidase B	4	n.s.	4	21790.66	0.01999031	0.08498775	0.2067663	0.7456968	0.288892313	-0.127080687
100113985	LOC100113985	transcription factor Sox-2	0.5	n.s.	8	24238.35914	-0.066443296	0.071581398	0.09670055	0.498774608	-0.133723003	0.363099041
100113985	LOC100113985	transcription factor Sox-2	1	Downregulated	8	24238.35914	-0.209746005	0.130481645	0.001263152	0.046266952	-0.258782148	-0.349809054
100113985	LOC100113985	transcription factor Sox-2	2	Downregulated	8	24238.35914	-0.481945459	0.120818756	5.32E-07	4.64E-05	-0.404122713	-1.17833275
100113985	LOC100113985	transcription factor Sox-2	4	n.s.	8	24238.36	0.001972359	0.04897242	0.9272678	0.9941389	0.006954873	1.165042764
100114009	LOC100114009	phosphoglycerate kinase	0.5	n.s.	7	18339.98569	0.112636398	0.071834477	0.010199994	0.170066834	0.165753515	0.564745971
100114009	LOC100114009	phosphoglycerate kinase	1	n.s.	7	18339.98569	-0.033610075	0.058777744	0.305210683	0.769505781	-0.06578844	-1.425239488
100114009	LOC100114009	phosphoglycerate kinase	2	Upregulated	7	18339.98569	0.215773857	0.084689523	0.003065143	0.03191122	0.19360301	0.804098228
100114009	LOC100114009	phosphoglycerate kinase	4	n.s.	7	18339.98569	0.040354483	0.049488533	0.098817311	0.589051375	0.106605088	0.056395289
100114012	LOC100114012	uncharacterized LOC100114012	0.5	n.s.	4	3853.666592	0.009467163	0.128581552	0.675151503	0.934910065	0.056444908	-0.502846286
100114012	LOC100114012	uncharacterized LOC100114012	1	n.s.	4	3853.666592	0.002717202	0.136064209	0.918317309	0.990016265	0.129024176	-0.386019572
100114012	LOC100114012	uncharacterized LOC100114012	2	Upregulated	4	3853.666592	0.483479672	0.567543761	0.003248868	0.033252154	1.296983999	1.493978842
100114012	LOC100114012	uncharacterized LOC100114012	4	n.s.	4	3853.666592	-0.001255816	0.09379246	0.920489611	0.994138907	-0.007088866	-0.605112984
100114033	LOC100114033	malate dehydrogenase, mitochondrial	0.5	n.s.	5	2259.629845	-0.027098254	0.251575126	0.194672202	0.661229139	-1.280291774	-0.732763099
100114033	LOC100114033	malate dehydrogenase, mitochondrial	1	n.s.	5	2259.629845	0.012777161	0.213797079	0.496948223	0.88074645	0.034725774	-0.098357282
100114033	LOC100114033	malate dehydrogenase, mitochondrial	2	n.s.	5	2259.629845	-0.058229741	0.360437152	0.229146206	0.493275312	-1.028074787	-0.611085693
100114033	LOC100114033	malate dehydrogenase, mitochondrial	4	Upregulated	5	2259.629845	1.294056065	2.789076394	0.000435034	0.042214571	3.228056912	1.442206075
100114037	LOC100114037	ras-related protein Rab-3	0.5	n.s.	9	679.5101423	-0.017693392	0.08031491	0.578142786	0.911088793	-0.070878994	0.024914759
100114037	LOC100114037	ras-related protein Rab-3	1	n.s.	9	679.5101423	0.009461684	0.077980678	0.753935548	0.959310417	0.042366367	0.57869241
100114037	LOC100114037	ras-related protein Rab-3	2	Downregulated	9	679.5101423	-0.349140939	0.195478187	0.003668565	0.035995935	-0.365515466	-1.415877985
100114037	LOC100114037	ras-related protein Rab-3	4	n.s.	9	679.5101423	0.012749074	0.059158057	0.439496472	0.903950115	0.090132236	0.812270817
100114049	LOC100114049	uncharacterized LOC100114049	0.5	n.s.	9	274.838435	-0.004590842	0.085386701	0.870431292	0.98121442	-0.013837641	0.954594499
100114049	LOC100114049	uncharacterized LOC100114049	1	n.s.	9	274.838435	-0.013863502	0.089152896	0.637316532	0.932149568	-0.053366186	0.759588332
100114049	LOC100114049	uncharacterized LOC100114049	2	Downregulated	9	274.838435	-0.45620471	0.275575201	0.002168904	0.025142372	-0.410644778	-1.002974104
100114049	LOC100114049	uncharacterized LOC100114049	4	n.s.	9	274.838435	-0.144111092	0.259191405	0.006180816	0.172096673	-0.351502747	-0.711208728
100114055	LOC100114055	probable 26S proteasome non-ATPase regulatory subunit 3	0.5	Upregulated	1	67.86496325	0.482882625	2.70731276	0.000812775	0.044702645	0.675361427	1.074454675
100114055	LOC100114055	probable 26S proteasome non-ATPase regulatory subunit 3	1	n.s.	1	67.86496325	0.0170776	0.377529714	0.314156215	0.775506849	0.004834016	-0.048405695
100114055	LOC100114055	probable 26S proteasome non-ATPase regulatory subunit 3	2	Upregulated	1	67.86496325	12.88190262	12.21121259	3.41E-05	0.001234615	0.211931874	0.298398885
100114055	LOC100114055	probable 26S proteasome non-ATPase regulatory subunit 3	4	n.s.	1	67.86496325	-0.100100103	1.050135005	0.015770373	0.277745569	-0.757167454	-1.324447865
100114081	LOC100114081	coatomer subunit beta	0.5	n.s.	7	8346.340056	-0.063753828	0.053791179	0.094974087	0.495325502	-0.082330192	0.303672713
100114081	LOC100114081	coatomer subunit beta	1	Downregulated	7	8346.340056	-0.271814859	0.08051149	1.98E-06	0.000796407	-0.23156243	-1.485196578
100114081	LOC100114081	coatomer subunit beta	2	n.s.	7	8346.340056	-0.072794698	0.063057336	0.205898488	0.466700171	-0.062099397	0.546182299
100114081	LOC100114081	coatomer subunit beta	4	n.s.	7	8346.340056	-0.028507076	0.042117168	0.262024382	0.796610482	-0.054661494	0.635341566
100114099	LOC100114099	carboxylesterase clade F, member 2	0.5	n.s.	7	4830.906942	0.043164124	0.081987087	0.217222919	0.688070148	0.14360375	-0.092648999
100114099	LOC100114099	carboxylesterase clade F, member 2	1	n.s.	7	4830.906942	-0.040264597	0.085768836	0.239222397	0.709162568	-0.139857025	-0.994479947
100114099	LOC100114099	carboxylesterase clade F, member 2	2	Upregulated	7	4830.906942	0.744000286	0.188605244	7.58E-07	6.08E-05	0.60763087	1.383654089
100114099	LOC100114099	carboxylesterase clade F, member 2	4	n.s.	7	4830.906942	0.011980981	0.056076352	0.495823619	0.921422685	0.079522017	-0.296525143
100114105	LOC100114105	Down syndrome cell adhesion molecule-like protein Dscam2	0.5	n.s.	9	36271.99474	-0.030870368	0.064576807	0.415566113	0.841449723	-0.062292474	0.077807407
100114105	LOC100114105	Down syndrome cell adhesion molecule-like protein Dscam2	1	n.s.	9	36271.99474	-0.00145849	0.057261894	0.9623298	0.996259891	-0.003787003	0.462565559
100114105	LOC100114105	Down syndrome cell adhesion molecule-like protein Dscam2	2	Downregulated	9	36271.99474	-0.325140991	0.104739286	0.000133875	0.003456212	-0.289709364	-1.417787816
100114105	LOC100114105	Down syndrome cell adhesion molecule-like protein Dscam2	4	n.s.	9	36271.99474	0.017000078	0.049043389	0.444383355	0.904321376	0.059294059	0.87741485
100114107	LOC100114107	40S ribosomal protein S21	0.5	n.s.	4	11710.85219	0.026549466	0.085224672	0.392521308	0.829229003	0.123828242	-0.206312219
100114107	LOC100114107	40S ribosomal protein S21	1	n.s.	4	11710.85219	-0.012483702	0.082353172	0.676549263	0.942004029	-0.05268432	-0.830342126
100114107	LOC100114107	40S ribosomal protein S21	2	Upregulated	4	11710.85219	0.581097447	0.253817584	0.000220817	0.005044618	0.591922063	1.448553249
100114107	LOC100114107	40S ribosomal protein S21	4	n.s.	4	11710.85219	0.006492716	0.058817864	0.674164725	0.957347511	0.06567617	-0.411898904
100114161	LOC100114161	methylmalonate-semialdehyde dehydrogenase [acylating], mitochondrial	0.5	n.s.	9	798.863967	-0.102724987	0.105089533	0.01848507	0.231870196	-0.223623799	-0.014359854
100114161	LOC100114161	methylmalonate-semialdehyde dehydrogenase [acylating], mitochondrial	1	n.s.	9	798.863967	-0.025088257	0.073000065	0.439107188	0.858340016	-0.069137298	0.688302615
100114161	LOC100114161	methylmalonate-semialdehyde dehydrogenase [acylating], mitochondrial	2	Downregulated	9	798.863967	-0.746497592	0.159208013	3.44E-08	5.48E-06	-0.530270377	-1.409103341
100114161	LOC100114161	methylmalonate-semialdehyde dehydrogenase [acylating], mitochondrial	4	n.s.	9	798.864	-0.01153695	0.0537139	0.5400696	0.9342952	-0.058835163	0.73516058
100114185	LOC100114185	signal recognition particle receptor subunit alpha homolog	0.5	n.s.	4	4799.541438	0.026983383	0.054537282	0.46973052	0.864519175	0.039860516	-0.50312778
100114185	LOC100114185	signal recognition particle receptor subunit alpha homolog	1	n.s.	4	4799.541438	0.011283744	0.048345225	0.69911003	0.947870923	0.020982856	-0.663443986
100114185	LOC100114185	signal recognition particle receptor subunit alpha homolog	2	Upregulated	4	4799.541438	0.341164776	0.077674012	6.45E-07	5.39E-05	0.273970562	1.485023004
100114185	LOC100114185	signal recognition particle receptor subunit alpha homolog	4	n.s.	4	4799.541	0.02796509	0.04459017	0.2598817	0.7945547	0.06160667	-0.318451238
100114195	LOC100114195	vacuolar protein sorting-associated protein 28 homolog	0.5	n.s.	3	1532.34256	0.015978925	0.084030185	0.59265096	0.917525186	0.09450097	-0.023460516
100114195	LOC100114195	vacuolar protein sorting-associated protein 28 homolog	1	n.s.	3	1532.34256	0.012582513	0.08424888	0.672074834	0.940278563	0.082624719	-0.058685082
100114195	LOC100114195	vacuolar protein sorting-associated protein 28 homolog	2	Upregulated	3	1532.34256	0.527255872	0.261592556	0.000592787	0.010309814	0.528684265	1.264312701
100114195	LOC100114195	vacuolar protein sorting-associated protein 28 homolog	4	n.s.	3	1532.34256	-0.040106731	0.100939314	0.058378493	0.491960821	-0.296166452	-1.182167103
100114196	LOC100114196	ADP-ribosylation factor-binding protein GGA3	0.5	Downregulated	5	1037.611271	-1.218456653	0.209725059	1.69E-09	3.07E-06	-0.831888382	-0.5247816
100114196	LOC100114196	ADP-ribosylation factor-binding protein GGA3	1	Downregulated	5	1037.611271	-1.154651537	0.209153614	1.26E-09	2.40E-06	-0.835050343	-0.531375745
100114196	LOC100114196	ADP-ribosylation factor-binding protein GGA3	2	Downregulated	5	1037.611271	-1.06857727	0.210198382	1.18E-08	2.39E-06	-0.792490806	-0.44261951
100114196	LOC100114196	ADP-ribosylation factor-binding protein GGA3	4	n.s.	5	1037.611271	0.016016396	0.063029384	0.325701383	0.843203937	0.138428945	1.498776855
100114235	LOC100114235	cysteine-rich/TIL venom protein 2	0.5	n.s.	10	278.0488335	0.112874772	0.33185285	0.030690047	0.294055085	0.743936175	0.14367993
100114235	LOC100114235	cysteine-rich/TIL venom protein 2	1	n.s.	10	278.0488335	0.137716022	0.340700492	0.019079486	0.219546128	0.69271711	0.042841361
100114235	LOC100114235	cysteine-rich/TIL venom protein 2	2	Upregulated	10	278.0488335	2.661772534	1.054011878	3.03E-06	0.000190885	1.241524841	1.123317671
100114235	LOC100114235	cysteine-rich/TIL venom protein 2	4	n.s.	10	278.0488335	0.000687697	0.092961467	0.956307695	0.997830698	0.005648443	-1.309838962
100114253	LOC100114253	DNA repair protein complementing XP-C cells homolog	0.5	n.s.	9	2988.217928	0.126997311	0.081087139	0.005575483	0.125284001	0.191199138	0.037311773
100114253	LOC100114253	DNA repair protein complementing XP-C cells homolog	1	Upregulated	9	2988.217928	0.357794206	0.126370025	1.58E-05	0.003006586	0.299568501	1.107930273
100114253	LOC100114253	DNA repair protein complementing XP-C cells homolog	2	n.s.	9	2988.217928	0.058566358	0.085551146	0.42243364	0.680062149	0.05387271	-1.319383592
100114253	LOC100114253	DNA repair protein complementing XP-C cells homolog	4	n.s.	9	2988.217928	0.098957137	0.09385296	0.002852554	0.114473078	0.205049221	0.174141546
100114263	LOC100114263	MOB kinase activator-like 2	0.5	n.s.	9	41695.98138	-0.004064027	0.061468269	0.913380515	0.987785107	-0.008463663	0.779889441
100114263	LOC100114263	MOB kinase activator-like 2	1	n.s.	9	41695.98138	-0.033996042	0.062575191	0.30800929	0.77254736	-0.074999859	0.027193145
100114263	LOC100114263	MOB kinase activator-like 2	2	Downregulated	9	41695.98138	-0.217626964	0.093650198	0.005445183	0.047288685	-0.202905086	-1.419745466
100114263	LOC100114263	MOB kinase activator-like 2	4	n.s.	9	41695.98138	-0.006862082	0.047743095	0.760391987	0.978249051	-0.023246012	0.61266288
100114266	LOC100114266	uncharacterized LOC100114266	0.5	n.s.	5	196.9197786	-0.02078041	0.224496832	0.305217965	0.770167674	-0.93816669	-0.038957278
100114266	LOC100114266	uncharacterized LOC100114266	1	n.s.	5	196.9197786	-0.062222484	0.400985038	0.047235809	0.351612048	-1.816556555	-0.762291226
100114266	LOC100114266	uncharacterized LOC100114266	2	Downregulated	5	196.9197786	-7.303308291	4.163569842	1.02E-05	0.000478752	-1.64763826	-0.623190876
100114266	LOC100114266	uncharacterized LOC100114266	4	n.s.	5	196.9197786	0.020362613	0.222378219	0.176725193	0.716133155	0.83892783	1.424439381
100114269	LOC100114269	TBC1 domain family member 15	0.5	n.s.	10	4304.503147	0.071718834	0.056827935	0.067594717	0.424094264	0.09283704	-0.167153606
100114269	LOC100114269	TBC1 domain family member 15	1	n.s.	10	4304.503147	0.121323332	0.069306022	0.005988091	0.11379084	0.14038053	0.194171077
100114269	LOC100114269	TBC1 domain family member 15	2	Upregulated	10	4304.503147	0.347164954	0.072568994	8.96E-08	1.12E-05	0.272424289	1.197687428
100114269	LOC100114269	TBC1 domain family member 15	4	n.s.	10	4304.503147	-0.022772864	0.042931368	0.363565909	0.867899306	-0.046316695	-1.224704899
100114283	LOC100114283	aminoacylase-1-like	0.5	n.s.	3	21699.26858	0.147976981	0.075356635	0.00150066	0.061902217	0.193637512	0.158648158
100114283	LOC100114283	aminoacylase-1-like	1	n.s.	3	21699.26858	0.03518168	0.057287129	0.28085148	0.750931936	0.067264783	-0.648325376
100114283	LOC100114283	aminoacylase-1-like	2	Upregulated	3	21699.26858	0.483475388	0.090255018	4.70E-10	1.54E-07	0.379915241	1.348154765
100114283	LOC100114283	aminoacylase-1-like	4	n.s.	3	21699.26858	0.013453028	0.045252222	0.574948933	0.939214778	0.034354777	-0.858477547
100114294	LOC100114294	cullin-associated NEDD8-dissociated protein 1	0.5	n.s.	8	8586.186824	-0.068807287	0.053125717	0.071239275	0.433751312	-0.085332451	-0.050807216
100114294	LOC100114294	cullin-associated NEDD8-dissociated protein 1	1	n.s.	8	8586.186824	-0.072763366	0.058676766	0.046206052	0.348502251	-0.094752976	-0.168623111
100114294	LOC100114294	cullin-associated NEDD8-dissociated protein 1	2	Downregulated	8	8586.186824	-0.210433007	0.063549643	0.000288869	0.006212478	-0.169524047	-1.103732412
100114294	LOC100114294	cullin-associated NEDD8-dissociated protein 1	4	n.s.	8	8586.187	0.01307854	0.04088908	0.605078	0.9444039	0.024529792	1.32316274
100114298	LOC100114298	ribonuclease Oy	0.5	n.s.	3	2071.813188	0.072580616	0.098283548	0.058066066	0.396842052	0.225553387	-0.016666752
100114298	LOC100114298	ribonuclease Oy	1	n.s.	3	2071.813188	0.049927421	0.093431482	0.1645615	0.617314459	0.176111138	-0.273467901
100114298	LOC100114298	ribonuclease Oy	2	Upregulated	3	2071.813188	0.548773426	0.202561004	6.25E-05	0.001984215	0.487843994	1.34566061
100114298	LOC100114298	ribonuclease Oy	4	n.s.	3	2071.813	0.003627102	0.05514939	0.8320899	0.9901222	0.025540512	-1.055525958
100114330	LOC100114330	cell death-inducing p53-target protein 1	0.5	n.s.	2	1806.666184	0.050960589	0.203666452	0.120449101	0.54061771	0.758521055	0.227086534
100114330	LOC100114330	cell death-inducing p53-target protein 1	1	Upregulated	2	1806.666184	0.638009054	0.80043382	0.000611531	0.03092996	1.354854105	1.321115127
100114330	LOC100114330	cell death-inducing p53-target protein 1	2	n.s.	2	1806.666184	-0.001173807	0.230571261	0.98836175	0.995100954	0.186589396	-0.822175432
100114330	LOC100114330	cell death-inducing p53-target protein 1	4	n.s.	2	1806.666184	0.011594535	0.107723518	0.409986975	0.892572434	0.238998398	-0.72602623
100114334	LOC100114334	ubiquitin carboxyl-terminal hydrolase 10	0.5	n.s.	3	6100.173588	0.06826146	0.063631866	0.089126976	0.480770136	0.105834656	-0.006916395
100114334	LOC100114334	ubiquitin carboxyl-terminal hydrolase 10	1	n.s.	3	6100.173588	0.024660829	0.055505549	0.433848879	0.856240027	0.049158398	-0.543339536
100114334	LOC100114334	ubiquitin carboxyl-terminal hydrolase 10	2	Upregulated	3	6100.173588	0.301709014	0.08664074	5.09E-05	0.001689486	0.25501477	1.405026969
100114334	LOC100114334	ubiquitin carboxyl-terminal hydrolase 10	4	n.s.	3	6100.174	0.005854251	0.04575048	0.803983	0.9837873	0.01625383	-0.854771038
100114335	LOC100114335	glycine-rich protein	0.5	n.s.	8	385.7485687	-0.05679428	0.097042591	0.105820707	0.514641329	-0.179717831	-0.071261271
100114335	LOC100114335	glycine-rich protein	1	n.s.	8	385.7485687	-0.038417621	0.092371248	0.252618195	0.724820755	-0.124683115	0.273276261
100114335	LOC100114335	glycine-rich protein	2	Downregulated	8	385.7485687	-0.428631471	0.216349627	0.001135476	0.015659357	-0.376810393	-1.305133088
100114335	LOC100114335	glycine-rich protein	4	n.s.	8	385.7485687	0.001318252	0.05687206	0.934059921	0.99505007	0.007871703	1.103118098
100114345	LOC100114345	insulin-degrading enzyme	0.5	n.s.	4	3962.449202	0.050312361	0.060269763	0.195817265	0.662196247	0.077500715	-0.503666082
100114345	LOC100114345	insulin-degrading enzyme	1	n.s.	4	3962.449202	0.064981938	0.067210618	0.082882831	0.455958404	0.105419973	-0.263183218
100114345	LOC100114345	insulin-degrading enzyme	2	Upregulated	4	3962.449202	0.383961507	0.088112893	3.61E-07	3.31E-05	0.307215988	1.474989157
100114345	LOC100114345	insulin-degrading enzyme	4	n.s.	4	3962.449202	0.021396977	0.045967302	0.37281696	0.874203126	0.053761991	-0.708139858
100114360	LOC100114360	kinesin-like protein GA13060	0.5	n.s.	8	3296.489373	-0.033822956	0.073117781	0.352899186	0.801009417	-0.090991852	0.297866989
100114360	LOC100114360	kinesin-like protein GA13060	1	n.s.	8	3296.489373	-0.040963691	0.076873954	0.237241418	0.708606513	-0.117015145	0.153429468
100114360	LOC100114360	kinesin-like protein GA13060	2	Downregulated	8	3296.489373	-0.446890939	0.151997368	4.94E-05	0.001662495	-0.397956006	-1.405881343
100114360	LOC100114360	kinesin-like protein GA13060	4	n.s.	8	3296.489373	0.005585524	0.052123807	0.773274573	0.979340535	0.027328941	0.954584887
100114366	LOC100114366	uncharacterized protein C7orf26 homolog	0.5	n.s.	9	2266.429033	-0.051329091	0.058472082	0.185039863	0.645367572	-0.073899011	-0.281152038
100114366	LOC100114366	uncharacterized protein C7orf26 homolog	1	Upregulated	9	2266.429033	0.188275632	0.088014324	0.000523703	0.028866703	0.193732934	1.37517844
100114366	LOC100114366	uncharacterized protein C7orf26 homolog	2	Downregulated	9	2266.429033	-0.234597332	0.077133316	0.000559406	0.009888006	-0.191900407	-1.011443447
100114366	LOC100114366	uncharacterized protein C7orf26 homolog	4	n.s.	9	2266.429033	-0.018266574	0.044652899	0.453829516	0.905422055	-0.04181397	-0.082582955
100114392	LOC100114392	uncharacterized LOC100114392	0.5	n.s.	3	1385.6018	0.031489929	0.096087648	0.284277192	0.753702362	0.197565588	-0.150240823
100114392	LOC100114392	uncharacterized LOC100114392	1	n.s.	3	1385.6018	0.018429556	0.093674463	0.53530916	0.895276245	0.130837886	-0.468533548
100114392	LOC100114392	uncharacterized LOC100114392	2	Upregulated	3	1385.6018	0.482095073	0.294853103	0.001964076	0.023615726	0.531405878	1.442185303
100114392	LOC100114392	uncharacterized LOC100114392	4	n.s.	3	1385.6018	0.004288971	0.062191422	0.759679404	0.97805631	0.056440483	-0.823410931
100114404	LOC100114404	conserved oligomeric Golgi complex subunit 6	0.5	Upregulated	1	6229.926249	0.152787991	0.065594788	0.000660142	0.040457953	0.174089601	1.23299227
100114404	LOC100114404	conserved oligomeric Golgi complex subunit 6	1	n.s.	1	6229.926249	0.0585376	0.05879339	0.095195212	0.489616493	0.086156506	0.394277281
100114404	LOC100114404	conserved oligomeric Golgi complex subunit 6	2	n.s.	1	6229.926249	-0.048048193	0.065551996	0.419151361	0.677539813	-0.041707731	-0.825305094
100114404	LOC100114404	conserved oligomeric Golgi complex subunit 6	4	n.s.	1	6229.926249	-0.019189864	0.042652479	0.443323938	0.904321376	-0.039260637	-0.801964456
100114412	LOC100114412	forkhead box protein D1	0.5	n.s.	8	5470.16123	-0.068556238	0.076331508	0.084697879	0.467902956	-0.151425508	-0.267499351
100114412	LOC100114412	forkhead box protein D1	1	n.s.	8	5470.16123	-0.039143189	0.071423833	0.25565369	0.727607891	-0.100661467	-0.007511325
100114412	LOC100114412	forkhead box protein D1	2	Downregulated	8	5470.16123	-0.33360182	0.122518336	0.000391825	0.007834646	-0.307082226	-1.064695195
100114412	LOC100114412	forkhead box protein D1	4	n.s.	8	5470.161	0.04222839	0.06092069	0.06394738	0.5096593	0.162389838	1.339705871
100114420	LOC100114420	regulation of nuclear pre-mRNA domain-containing protein 1B	0.5	n.s.	9	643.9086101	-0.01226191	0.074148583	0.720968368	0.94889089	-0.035844161	0.619972398
100114420	LOC100114420	regulation of nuclear pre-mRNA domain-containing protein 1B	1	n.s.	9	643.9086101	-0.013778287	0.071556499	0.659584233	0.937323179	-0.042791654	0.580906776
100114420	LOC100114420	regulation of nuclear pre-mRNA domain-containing protein 1B	2	Downregulated	9	643.9086101	-0.538618282	0.182017804	2.66E-05	0.001007695	-0.409804886	-1.4828018
100114420	LOC100114420	regulation of nuclear pre-mRNA domain-containing protein 1B	4	n.s.	9	643.9086101	-0.018513929	0.056470084	0.321307293	0.840466452	-0.095963473	0.281922626
100114424	LOC100114424	activator of 90 kDa heat shock protein ATPase homolog 1	0.5	Downregulated	4	6943.553842	-0.746588332	0.630709661	0.000647662	0.040104419	-1.042168677	-1.352053279
100114424	LOC100114424	activator of 90 kDa heat shock protein ATPase homolog 1	1	n.s.	4	6943.553842	-0.067956173	0.184540579	0.099856613	0.502000251	-0.455111812	-0.091257241
100114424	LOC100114424	activator of 90 kDa heat shock protein ATPase homolog 1	2	n.s.	4	6943.553842	0.020522672	0.196322896	0.818289902	0.925381788	0.03842461	0.968689082
100114424	LOC100114424	activator of 90 kDa heat shock protein ATPase homolog 1	4	n.s.	4	6943.554	-0.00757995	0.07820329	0.5601871	0.9362923	-0.191625131	0.474621438
100114425	LOC100114425	histidine-rich glycoprotein	0.5	n.s.	9	10.73482519	0.04436048	0.216520497	0.144760446		0.081538134	0.215945204
100114425	LOC100114425	histidine-rich glycoprotein	1	Upregulated	9	10.73482519	1.682544672	2.562143509	0.000251927	0.018114241	0.126853456	1.199571218
100114425	LOC100114425	histidine-rich glycoprotein	2	n.s.	9	10.73482519	0.096691813	0.306498208	0.191931745		0.015661226	-1.213995898
100114425	LOC100114425	histidine-rich glycoprotein	4	n.s.	9	10.73482519	0.024504157	0.165904783	0.168405912	0.704499634	0.062305628	-0.201520524
100114441	LOC100114441	venom dipeptidyl peptidase 4	0.5	Downregulated	6	1098.123712	-0.230969975	0.159756202	0.000499668	0.033858722	-0.290873394	-1.309907865
100114441	LOC100114441	venom dipeptidyl peptidase 4	1	n.s.	6	1098.123712	-0.131415966	0.118116648	0.011572189	0.164783099	-0.204851535	0.042966503
100114441	LOC100114441	venom dipeptidyl peptidase 4	2	n.s.	6	1098.123712	-0.209239799	0.112383457	0.017260287	0.101302743	-0.198445615	0.143713058
100114441	LOC100114441	venom dipeptidyl peptidase 4	4	n.s.	6	1098.124	-0.03571972	0.05758006	0.1035401	0.6027451	-0.136163615	1.123228304
100114445	LOC100114445	protein RRP5 homolog	0.5	n.s.	10	218.9671795	0.130682757	0.520672023	0.011395087	0.181877611	1.333941414	0.944278726
100114445	LOC100114445	protein RRP5 homolog	1	n.s.	10	218.9671795	0.026006945	0.209445411	0.269305652	0.739253687	0.789416627	-0.03960386
100114445	LOC100114445	protein RRP5 homolog	2	Upregulated	10	218.9671795	1.391714039	2.209780751	0.000438358	0.008371666	1.070874639	0.468952671
100114445	LOC100114445	protein RRP5 homolog	4	n.s.	10	218.9671795	0.002395484	0.137004675	0.847521202	0.99037427	0.051108042	-1.373627538
100114467	LOC100114467	uncharacterized LOC100114467	0.5	n.s.	9	609071.6374	-0.001345681	0.067376417	0.970558485	0.995020233	-0.005489023	0.81057686
100114467	LOC100114467	uncharacterized LOC100114467	1	n.s.	9	609071.6374	-0.00677837	0.062653187	0.828575662	0.976343626	-0.020864578	0.688070469
100114467	LOC100114467	uncharacterized LOC100114467	2	Downregulated	9	609071.6374	-0.288101975	0.118492871	0.001668781	0.020840612	-0.277950196	-1.360286951
100114467	LOC100114467	uncharacterized LOC100114467	4	n.s.	9	609071.6	-0.0295073	0.05458735	0.1687228	0.7049814	-0.124588412	-0.138360377
100114473	LOC100114473	neuroligin 4	0.5	n.s.	8	183.4614583	-0.049429076	0.107058351	0.129802481	0.558561423	-0.160524737	0.293553606
100114473	LOC100114473	neuroligin 4	1	n.s.	8	183.4614583	-0.073279773	0.143424511	0.080498397	0.452158214	-0.183236269	0.167984902
100114473	LOC100114473	neuroligin 4	2	Downregulated	8	183.4614583	-0.852206314	0.281758089	1.86E-05	0.000755193	-0.46856594	-1.409560681
100114473	LOC100114473	neuroligin 4	4	n.s.	8	183.4615	-0.005402697	0.06104057	0.7093295	0.9671183	-0.042151421	0.948022173
100114504	LOC100114504	triple functional domain protein	0.5	n.s.	8	72418.18363	-0.023980436	0.065745709	0.521733431	0.89167566	-0.05308367	0.481187684
100114504	LOC100114504	triple functional domain protein	1	n.s.	8	72418.18363	-0.040879319	0.068811957	0.237487452	0.708606513	-0.097199981	0.103193489
100114504	LOC100114504	triple functional domain protein	2	Downregulated	8	72418.18363	-0.288529022	0.108239397	0.000876136	0.013150768	-0.276086014	-1.429524934
100114504	LOC100114504	triple functional domain protein	4	n.s.	8	72418.18363	-0.002394918	0.049217493	0.911061265	0.994138907	-0.010605771	0.845143762
100114508	LOC100114508	UDP-sugar transporter UST74c	0.5	n.s.	3	882.75639	0.014440313	0.068315377	0.692278152	0.93889946	0.032493467	-0.22509941
100114508	LOC100114508	UDP-sugar transporter UST74c	1	n.s.	3	882.75639	-0.009578747	0.063483756	0.760468701	0.960394389	-0.020616632	-0.552238562
100114508	LOC100114508	UDP-sugar transporter UST74c	2	Upregulated	3	882.75639	0.377924677	0.130185029	0.000121589	0.003228517	0.307826125	1.470850963
100114508	LOC100114508	UDP-sugar transporter UST74c	4	n.s.	3	882.75639	-0.011169309	0.051147156	0.585182635	0.940814787	-0.043552129	-0.693512992
100114521	LOC100114521	ubiquitin-like domain-containing CTD phosphatase 1	0.5	n.s.	4	1837.638698	-0.000293057	0.062242907	0.993730638	0.999240889	-0.001962368	-0.765450015
100114521	LOC100114521	ubiquitin-like domain-containing CTD phosphatase 1	1	n.s.	4	1837.638698	0.01446444	0.058008649	0.644315824	0.934746329	0.031958494	-0.380227326
100114521	LOC100114521	ubiquitin-like domain-containing CTD phosphatase 1	2	Upregulated	4	1837.638698	0.219673625	0.096090078	0.005846604	0.04957331	0.194964708	1.470954802
100114521	LOC100114521	ubiquitin-like domain-containing CTD phosphatase 1	4	n.s.	4	1837.639	0.01166308	0.04828611	0.6016941	0.9438873	0.036797115	-0.32527746
100114531	LOC100114531	actin-related protein 1	0.5	n.s.	3	7426.810947	0.127761948	0.101414637	0.006765377	0.136776014	0.241503614	0.288822959
100114531	LOC100114531	actin-related protein 1	1	n.s.	3	7426.810947	-0.001836642	0.062407548	0.953060227	0.995606523	-0.004960513	-0.659891818
100114531	LOC100114531	actin-related protein 1	2	Upregulated	3	7426.810947	0.638686399	0.13639345	1.80E-08	3.24E-06	0.499980387	1.283778036
100114531	LOC100114531	actin-related protein 1	4	n.s.	3	7426.810947	-0.016087545	0.051495961	0.437399449	0.903141047	-0.070639273	-0.912709177
100114538	LOC100114538	putative SERF-like protein	0.5	n.s.	4	1369.491963	-0.001064941	0.117846484	0.961682812	0.994588672	-0.034658357	-1.24847011
100114538	LOC100114538	putative SERF-like protein	1	n.s.	4	1369.491963	0.032223175	0.158485455	0.2972231	0.762519127	0.636916047	0.005536925
100114538	LOC100114538	putative SERF-like protein	2	Upregulated	4	1369.491963	0.697071411	0.642771278	0.000933072	0.013660987	1.276474451	1.199761619
100114538	LOC100114538	putative SERF-like protein	4	n.s.	4	1369.491963	0.02232886	0.134781879	0.191064768	0.728995064	0.657071007	0.043171566
100114548	LOC100114548	mucin-17	0.5	Upregulated	2	977.0801567	0.833274711	0.29746421	3.15E-05	0.005883947	0.596499181	0.70526683
100114548	LOC100114548	mucin-17	1	Upregulated	2	977.0801567	0.788604496	0.262767813	2.92E-05	0.004409019	0.613538008	0.75255058
100114548	LOC100114548	mucin-17	2	n.s.	2	977.0801567	0.266802382	0.19755035	0.019976483	0.112003985	0.317857182	-0.067981129
100114548	LOC100114548	mucin-17	4	n.s.	2	977.0801567	-0.017333453	0.065947341	0.283904408	0.814415007	-0.158476906	-1.389836281
100114558	LOC100114558	60S ribosomal protein L27	0.5	n.s.	3	16257.39637	0.081508671	0.114306655	0.039721425	0.333329398	0.282223364	0.296994986
100114558	LOC100114558	60S ribosomal protein L27	1	n.s.	3	16257.39637	0.00431641	0.076686095	0.885859123	0.983807673	0.025941102	-0.51413554
100114558	LOC100114558	60S ribosomal protein L27	2	Upregulated	3	16257.39637	0.651009753	0.224138742	2.76E-05	0.001037973	0.58458637	1.253970559
100114558	LOC100114558	60S ribosomal protein L27	4	n.s.	3	16257.39637	-0.016725832	0.060546268	0.325505392	0.843203937	-0.139207806	-1.036830006
100114567	LOC100114567	N-acylneuraminate-9-phosphatase	0.5	Upregulated	1	16961.38764	0.215384218	0.169791682	0.000998979	0.049003964	0.329215947	1.488685606
100114567	LOC100114567	N-acylneuraminate-9-phosphatase	1	n.s.	1	16961.38764	0.012825334	0.067231052	0.684056859	0.944011239	0.039207887	-0.463725123
100114567	LOC100114567	N-acylneuraminate-9-phosphatase	2	n.s.	1	16961.38764	0.012279678	0.108980079	0.884898237	0.954507604	0.010059055	-0.659962748
100114567	LOC100114567	N-acylneuraminate-9-phosphatase	4	n.s.	1	16961.38764	0.010496488	0.052548434	0.589618853	0.940814787	0.0538727	-0.364997735
100114569	LOC100114569	PHD finger protein rhinoceros	0.5	n.s.	8	5957.845605	-0.064017182	0.077119833	0.101585533	0.508156934	-0.153078276	-0.214534223
100114569	LOC100114569	PHD finger protein rhinoceros	1	n.s.	8	5957.845605	-0.046447371	0.076452833	0.1914407	0.660155554	-0.122498397	0.06164988
100114569	LOC100114569	PHD finger protein rhinoceros	2	Downregulated	8	5957.845605	-0.255328765	0.119734417	0.005389894	0.046950241	-0.255070287	-1.135681491
100114569	LOC100114569	PHD finger protein rhinoceros	4	n.s.	8	5957.845605	0.002890619	0.051078178	0.88553032	0.992209363	0.013349182	1.288565834
100114575	LOC100114575	protein YIPF5	0.5	n.s.	5	1842.796266	-0.002302927	0.090514733	0.929017044	0.989112106	-0.023319325	-0.769734243
100114575	LOC100114575	protein YIPF5	1	n.s.	5	1842.796266	-0.006451309	0.095124712	0.81936122	0.974016242	-0.054077133	-0.861530319
100114575	LOC100114575	protein YIPF5	2	n.s.	5	1842.796266	0.196855078	0.220892806	0.073742142	0.255901929	0.370800823	0.40650964
100114575	LOC100114575	protein YIPF5	4	Upregulated	5	1842.796	0.587979	0.5076464	0.00054186	0.04859176	0.644967564	1.224754922
100114590	LOC100114590	lysosome membrane protein 2	0.5	n.s.	4	9337.864742	0.026694777	0.091137784	0.36262239	0.810050582	0.138085536	-0.273723916
100114590	LOC100114590	lysosome membrane protein 2	1	n.s.	4	9337.864742	-0.002276354	0.086349871	0.936975285	0.992736205	-0.001052139	-0.685270479
100114590	LOC100114590	lysosome membrane protein 2	2	Upregulated	4	9337.864742	0.745892237	0.296423966	8.41E-05	0.002482167	0.730454768	1.47840772
100114590	LOC100114590	lysosome membrane protein 2	4	n.s.	4	9337.864742	0.004056909	0.061139483	0.776497513	0.98058899	0.055021659	-0.519413325
100114598	LOC100114598	peregrin	0.5	n.s.	8	5814.852516	-0.113956731	0.067942482	0.008696753	0.155842371	-0.154904951	-0.224794249
100114598	LOC100114598	peregrin	1	n.s.	8	5814.852516	-0.074076	0.068173908	0.055665749	0.383462345	-0.112690452	0.260380527
100114598	LOC100114598	peregrin	2	Downregulated	8	5814.852516	-0.284985299	0.080749459	5.44E-05	0.001774547	-0.241323426	-1.218009023
100114598	LOC100114598	peregrin	4	n.s.	8	5814.852516	-0.013230734	0.044906538	0.583469176	0.940814787	-0.032464619	1.182422745
100114600	LOC100114600	protein transport protein Sec61 subunit alpha	0.5	n.s.	7	12984.64526	0.094292876	0.056706754	0.018652	0.232913512	0.114850046	0.219320464
100114600	LOC100114600	protein transport protein Sec61 subunit alpha	1	n.s.	7	12984.64526	-0.03163358	0.049334345	0.295002011	0.760757317	-0.05116279	-1.467793489
100114600	LOC100114600	protein transport protein Sec61 subunit alpha	2	Upregulated	7	12984.64526	0.199522963	0.065061484	0.000744375	0.011890357	0.164064882	0.719468758
100114600	LOC100114600	protein transport protein Sec61 subunit alpha	4	n.s.	7	12984.64526	0.088130745	0.055869265	0.002636335	0.112764017	0.145323083	0.529004267
100114603	LOC100114603	probable phospholipid hydroperoxide glutathione peroxidase	0.5	n.s.	4	7421.587977	0.011432423	0.097813384	0.645126673	0.929846775	0.178574856	-0.599872462
100114603	LOC100114603	probable phospholipid hydroperoxide glutathione peroxidase	1	n.s.	4	7421.587977	0.022307299	0.112785533	0.453639769	0.863649092	0.170321204	-0.6177057
100114603	LOC100114603	probable phospholipid hydroperoxide glutathione peroxidase	2	Upregulated	4	7421.587977	1.059813952	0.407787594	2.77E-05	0.001039287	1.141100626	1.479806993
100114603	LOC100114603	probable phospholipid hydroperoxide glutathione peroxidase	4	n.s.	4	7421.587977	0.019883532	0.094458887	0.207534286	0.745696794	0.334844465	-0.262228832
100114609	LOC100114609	proteasome subunit alpha type-5	0.5	n.s.	4	3337.969231	0.012390597	0.066211678	0.737043664	0.953878761	0.024958954	-0.556527094
100114609	LOC100114609	proteasome subunit alpha type-5	1	n.s.	4	3337.969231	0.002834325	0.060736202	0.927533696	0.991342167	0.009284149	-0.679326525
100114609	LOC100114609	proteasome subunit alpha type-5	2	Upregulated	4	3337.969231	0.308283889	0.114469996	0.00061255	0.010505324	0.284124543	1.473825747
100114609	LOC100114609	proteasome subunit alpha type-5	4	n.s.	4	3337.969	0.0167722	0.05069255	0.4301297	0.9005955	0.065621091	-0.237972128
100114641	LOC100114641	ubiquilin-1	0.5	n.s.	4	9058.222405	-0.003627072	0.072068044	0.917336504	0.988277816	-0.016065244	-1.298303406
100114641	LOC100114641	ubiquilin-1	1	n.s.	4	9058.222405	0.242556445	0.186013743	0.002029286	0.061103393	0.328576801	0.766280494
100114641	LOC100114641	ubiquilin-1	2	Upregulated	4	9058.222405	0.331275297	0.146251035	0.001431675	0.018579548	0.335401978	0.807166832
100114641	LOC100114641	ubiquilin-1	4	n.s.	4	9058.222	0.02962118	0.0600771	0.1422748	0.6678922	0.154731292	-0.27514392
100114643	LOC100114643	serine/threonine-protein phosphatase 6 regulatory subunit 3	0.5	n.s.	3	4749.256411	0.063186821	0.065548749	0.113521322	0.531229614	0.105764009	0.176213503
100114643	LOC100114643	serine/threonine-protein phosphatase 6 regulatory subunit 3	1	n.s.	3	4749.256411	0.000802094	0.053890837	0.978939935	0.998600597	0.001463692	-0.69493714
100114643	LOC100114643	serine/threonine-protein phosphatase 6 regulatory subunit 3	2	Upregulated	3	4749.256411	0.282616533	0.092187622	0.000281608	0.006099665	0.245540864	1.343675903
100114643	LOC100114643	serine/threonine-protein phosphatase 6 regulatory subunit 3	4	n.s.	3	4749.256411	-0.004469116	0.046866816	0.845751971	0.99037427	-0.014102638	-0.824952266
100114648	LOC100114648	histidine-rich glycoprotein-like	0.5	n.s.	4	1774.651411	0.01746708	0.196030968	0.417590543	0.842823946	0.579590136	-0.48082605
100114648	LOC100114648	histidine-rich glycoprotein-like	1	n.s.	4	1774.651411	0.023073373	0.205924138	0.310921447	0.772627889	1.011671617	-0.101600081
100114648	LOC100114648	histidine-rich glycoprotein-like	2	Upregulated	4	1774.651411	0.864321426	1.634161341	0.000982933	0.014159224	2.75554145	1.428946258
100114648	LOC100114648	histidine-rich glycoprotein-like	4	n.s.	4	1774.651	0.002331448	0.1391837	0.8505542	0.9906341	0.162926588	-0.846520126
100114703	LOC100114703	zwei Ig domain protein zig-8	0.5	n.s.	8	19040.24985	-0.049537655	0.079384836	0.176562009	0.635303685	-0.150207134	0.055347987
100114703	LOC100114703	zwei Ig domain protein zig-8	1	n.s.	8	19040.24985	-0.058115798	0.090364577	0.12192572	0.549478979	-0.170285479	-0.022261773
100114703	LOC100114703	zwei Ig domain protein zig-8	2	Downregulated	8	19040.24985	-0.547666753	0.173201605	1.22E-05	0.000548038	-0.485441636	-1.240449489
100114703	LOC100114703	zwei Ig domain protein zig-8	4	n.s.	8	19040.24985	0.026181122	0.058914934	0.182363631	0.722234409	0.147829619	1.207363275
100114718	LOC100114718	cytochrome b5 type B	0.5	n.s.	10	577.8202199	0.108018327	0.255290069	0.030400757	0.29355648	0.500103587	-0.022856057
100114718	LOC100114718	cytochrome b5 type B	1	Upregulated	10	577.8202199	0.52007512	0.513877088	0.001228397	0.045389281	0.799820019	0.841756957
100114718	LOC100114718	cytochrome b5 type B	2	Upregulated	10	577.8202199	0.476729777	0.402821906	0.004296538	0.03990029	0.708872126	0.57939319
100114718	LOC100114718	cytochrome b5 type B	4	n.s.	10	577.8202	0.001465006	0.07277629	0.9064082	0.9938042	0.02331065	-1.398294089
100114751	LOC100114751	electron transfer flavoprotein subunit beta	0.5	n.s.	3	3903.886573	0.11200172	0.124234931	0.014096006	0.20521943	0.278133838	0.509879077
100114751	LOC100114751	electron transfer flavoprotein subunit beta	1	n.s.	3	3903.886573	0.012470186	0.072956174	0.687773547	0.944922703	0.054195676	-0.807197898
100114751	LOC100114751	electron transfer flavoprotein subunit beta	2	Upregulated	3	3903.886573	0.37651229	0.171880368	0.001025931	0.014596917	0.388614373	1.159662783
100114751	LOC100114751	electron transfer flavoprotein subunit beta	4	n.s.	3	3903.886573	0.006745485	0.054644797	0.702982629	0.96561948	0.044819376	-0.862343962
100114768	LOC100114768	LIM/homeobox protein Lhx9	0.5	n.s.	5	3599.764745	-0.022243681	0.062981394	0.554793121	0.90256061	-0.044976863	0.170541291
100114768	LOC100114768	LIM/homeobox protein Lhx9	1	n.s.	5	3599.764745	-0.180728566	0.113065684	0.001974125	0.059953901	-0.224474733	-0.654657256
100114768	LOC100114768	LIM/homeobox protein Lhx9	2	Downregulated	5	3599.764745	-0.30808803	0.10079936	0.000201631	0.004731296	-0.268948133	-0.859113078
100114768	LOC100114768	LIM/homeobox protein Lhx9	4	n.s.	5	3599.765	0.09477976	0.09430101	0.003573211	0.1276441	0.210107147	1.343229044
100114775	LOC100114775	transmembrane protein KIAA1109	0.5	n.s.	9	506.5186238	-0.03849528	0.081326556	0.263042073	0.732562372	-0.115357417	0.380587046
100114775	LOC100114775	transmembrane protein KIAA1109	1	n.s.	9	506.5186238	-0.009884577	0.073898248	0.747675497	0.958490347	-0.029856556	0.678493975
100114775	LOC100114775	transmembrane protein KIAA1109	2	Downregulated	9	506.5186238	-1.010224216	0.171554945	2.23E-10	8.46E-08	-0.651403408	-1.487134663
100114775	LOC100114775	transmembrane protein KIAA1109	4	n.s.	9	506.5186238	-0.017581309	0.058165832	0.325522376	0.843203937	-0.101734254	0.428053641
100114777	LOC100114777	uncharacterized LOC100114777	0.5	n.s.	3	4500.044521	0.09352316	0.051926151	0.015104267	0.210562381	0.102555965	0.628696921
100114777	LOC100114777	uncharacterized LOC100114777	1	n.s.	3	4500.044521	0.016213253	0.041430217	0.544097487	0.900533131	0.025856202	-0.521291372
100114777	LOC100114777	uncharacterized LOC100114777	2	Upregulated	3	4500.044521	0.162266519	0.057540233	0.002296184	0.026105344	0.12898828	1.025006527
100114777	LOC100114777	uncharacterized LOC100114777	4	n.s.	3	4500.045	-0.009072457	0.03911218	0.7216383	0.9699029	-0.014903181	-1.132412075
100114786	LOC100114786	protein transport protein Sec23A	0.5	n.s.	3	10848.53781	0.032569621	0.040030368	0.314069857	0.776593738	0.034601203	0.271315392
100114786	LOC100114786	protein transport protein Sec23A	1	n.s.	3	10848.53781	-0.034335081	0.040406206	0.197672866	0.670222542	-0.043702239	-0.861849928
100114786	LOC100114786	protein transport protein Sec23A	2	Upregulated	3	10848.53781	0.134954904	0.046592905	0.002234547	0.025645395	0.105517221	1.297573893
100114786	LOC100114786	protein transport protein Sec23A	4	n.s.	3	10848.53781	-0.024323039	0.035077946	0.337421802	0.850580452	-0.033004594	-0.707039357
100114794	LOC100114794	ADP-ribosylation factor-like protein 8B-A	0.5	n.s.	3	2555.539566	0.037781357	0.099511426	0.214571238	0.687025692	0.23049121	-0.112716619
100114794	LOC100114794	ADP-ribosylation factor-like protein 8B-A	1	n.s.	3	2555.539566	0.034629809	0.104655142	0.285714456	0.755299758	0.172070582	-0.254898511
100114794	LOC100114794	ADP-ribosylation factor-like protein 8B-A	2	Upregulated	3	2555.539566	0.945393483	0.282423688	6.90E-06	0.00035854	0.843226788	1.378535833
100114794	LOC100114794	ADP-ribosylation factor-like protein 8B-A	4	n.s.	3	2555.539566	-0.01105333	0.065299537	0.451213118	0.904321376	-0.138568769	-1.010920703
100114796	LOC100114796	AP-1 complex subunit mu-1	0.5	n.s.	4	6052.479823	0.027345869	0.061119744	0.470847843	0.864519175	0.049582449	-0.44441042
100114796	LOC100114796	AP-1 complex subunit mu-1	1	n.s.	4	6052.479823	0.026707877	0.058575859	0.406726702	0.841281075	0.056723279	-0.387707995
100114796	LOC100114796	AP-1 complex subunit mu-1	2	Upregulated	4	6052.479823	0.353298029	0.096494096	1.16E-05	0.000531026	0.293171478	1.489830915
100114796	LOC100114796	AP-1 complex subunit mu-1	4	n.s.	4	6052.48	0.007660888	0.04698638	0.7386987	0.9738602	0.022720213	-0.6577125
100114798	LOC100114798	serine/threonine-protein kinase prp4	0.5	n.s.	9	19190.07039	-0.066322989	0.06705635	0.09869126	0.502352748	-0.118065619	0.799533976
100114798	LOC100114798	serine/threonine-protein kinase prp4	1	n.s.	9	19190.07039	-0.114195131	0.088123601	0.013910854	0.182588999	-0.174952781	0.169308886
100114798	LOC100114798	serine/threonine-protein kinase prp4	2	Downregulated	9	19190.07039	-0.373574491	0.100138094	6.41E-06	0.000338671	-0.321074258	-1.449499582
100114798	LOC100114798	serine/threonine-protein kinase prp4	4	n.s.	9	19190.07039	-0.051451287	0.056217576	0.039073196	0.41463319	-0.146849021	0.48065672
100114818	LOC100114818	peptidyl-alpha-hydroxyglycine alpha-amidating lyase 2	0.5	n.s.	5	28667.52305	-0.063564482	0.052144906	0.0917006	0.487675227	-0.079619145	0.146457761
100114818	LOC100114818	peptidyl-alpha-hydroxyglycine alpha-amidating lyase 2	1	Downregulated	5	28667.52305	-0.259567202	0.07543236	1.74E-06	0.000722889	-0.224645154	-0.956725413
100114818	LOC100114818	peptidyl-alpha-hydroxyglycine alpha-amidating lyase 2	2	Downregulated	5	28667.52305	-0.206487623	0.062716863	0.00032118	0.006775	-0.168054538	-0.526252177
100114818	LOC100114818	peptidyl-alpha-hydroxyglycine alpha-amidating lyase 2	4	n.s.	5	28667.52	0.04218719	0.04221022	0.1035949	0.6027451	0.076828085	1.336519829
100114827	LOC100114827	calcineurin B homologous protein 1	0.5	n.s.	3	6009.311606	0.139845211	0.073005329	0.002239997	0.075793952	0.182843582	0.449022293
100114827	LOC100114827	calcineurin B homologous protein 1	1	n.s.	3	6009.311606	-0.008586708	0.050314763	0.772434926	0.963231675	-0.017827366	-1.011625464
100114827	LOC100114827	calcineurin B homologous protein 1	2	Upregulated	3	6009.311606	0.345102634	0.083988588	2.13E-06	0.000144073	0.283322913	1.180393276
100114827	LOC100114827	calcineurin B homologous protein 1	4	n.s.	3	6009.311606	0.014868519	0.045165802	0.536766722	0.933026668	0.036279666	-0.617790105
100114838	LOC100114838	cytochrome P450 4C1	0.5	Upregulated	1	99.36632438	1.079598845	0.481461194	8.26E-05	0.01090933	0.407944242	1.489351402
100114838	LOC100114838	cytochrome P450 4C1	1	n.s.	1	99.36632438	-0.002164928	0.099292227	0.938016643	0.993194093	0.026530651	-0.41487026
100114838	LOC100114838	cytochrome P450 4C1	2	n.s.	1	99.36632438	-0.01792629	0.17855122	0.845578743	0.936883915	-0.023497564	-0.664637996
100114838	LOC100114838	cytochrome P450 4C1	4	n.s.	1	99.36632	0.00254337	0.06694249	0.8444814	0.9903743	0.027537576	-0.409843146
100114841	LOC100114841	glucose transporter type 1	0.5	n.s.	9	55560.32665	0.053808812	0.056631686	0.162414785	0.616516238	0.076450228	0.785533131
100114841	LOC100114841	glucose transporter type 1	1	n.s.	9	55560.32665	0.019870296	0.049592949	0.504873338	0.884126533	0.037202192	0.454113302
100114841	LOC100114841	glucose transporter type 1	2	Downregulated	9	55560.32665	-0.221546892	0.073081927	0.000667688	0.011014125	-0.18935343	-1.45897671
100114841	LOC100114841	glucose transporter type 1	4	n.s.	9	55560.32665	0.004256265	0.043348961	0.862507015	0.992209363	0.009398265	0.219330276
100114875	LOC100114875	RB1-inducible coiled-coil protein 1	0.5	n.s.	2	18966.40244	0.059394915	0.066812397	0.134191863	0.567086687	0.104912092	0.140801336
100114875	LOC100114875	RB1-inducible coiled-coil protein 1	1	Upregulated	2	18966.40244	0.35132906	0.129165536	2.25E-05	0.003765885	0.308117104	1.185159892
100114875	LOC100114875	RB1-inducible coiled-coil protein 1	2	n.s.	2	18966.40244	0.062977202	0.086789429	0.393137893	0.657474256	0.063339132	-0.072860107
100114875	LOC100114875	RB1-inducible coiled-coil protein 1	4	n.s.	2	18966.4	-0.05906211	0.06205023	0.02214883	0.332565	-0.166305071	-1.253101121
100114882	LOC100114882	ammonium transporter Rh type A	0.5	n.s.	5	13845.66108	-0.02595379	0.065733941	0.489205666	0.874294274	-0.05956561	0.467617828
100114882	LOC100114882	ammonium transporter Rh type A	1	Downregulated	5	13845.66108	-0.226786629	0.136265485	0.000907545	0.039323027	-0.268473596	-1.098489393
100114882	LOC100114882	ammonium transporter Rh type A	2	n.s.	5	13845.66108	-0.195849873	0.101115993	0.017244612	0.101259826	-0.190495763	-0.513917928
100114882	LOC100114882	ammonium transporter Rh type A	4	n.s.	5	13845.66	0.007901591	0.0492731	0.7138412	0.9678397	0.030764455	1.144789493
100114885	LOC100114885	peroxisomal N(1)-acetyl-spermine/spermidine oxidase	0.5	n.s.	8	2411.601397	-0.016763111	0.069593715	0.643590201	0.929711598	-0.043303607	0.008227925
100114885	LOC100114885	peroxisomal N(1)-acetyl-spermine/spermidine oxidase	1	n.s.	8	2411.601397	0.003587465	0.064236735	0.908514839	0.988165935	0.010974267	0.301500052
100114885	LOC100114885	peroxisomal N(1)-acetyl-spermine/spermidine oxidase	2	Downregulated	8	2411.601397	-0.301819767	0.12680968	0.001577908	0.020047549	-0.29484901	-1.350912548
100114885	LOC100114885	peroxisomal N(1)-acetyl-spermine/spermidine oxidase	4	n.s.	8	2411.601397	0.03503022	0.05905475	0.104028427	0.60274515	0.147872729	1.04118457
100114895	LOC100114895	mothers against decapentaplegic homolog 3	0.5	n.s.	9	15550.52682	-0.045010848	0.061662025	0.245150743	0.717444981	-0.078006443	0.072552448
100114895	LOC100114895	mothers against decapentaplegic homolog 3	1	n.s.	9	15550.52682	-0.016603626	0.054525012	0.590886547	0.915927541	-0.032345631	0.515893397
100114895	LOC100114895	mothers against decapentaplegic homolog 3	2	Downregulated	9	15550.52682	-0.26418512	0.087876715	0.000436564	0.008371666	-0.232200869	-1.42458921
100114895	LOC100114895	mothers against decapentaplegic homolog 3	4	n.s.	9	15550.53	0.000193596	0.04622457	0.9933701	1	0.000637728	0.836143365
100114907	LOC100114907	heat shock protein 68	0.5	n.s.	2	13834.01841	-0.031282015	0.160139319	0.24798431	0.72024809	-0.69039471	-0.380907231
100114907	LOC100114907	heat shock protein 68	1	Upregulated	2	13834.01841	0.783394528	0.871753336	0.000365055	0.022987907	1.627138226	1.175753244
100114907	LOC100114907	heat shock protein 68	2	n.s.	2	13834.01841	0.112871105	0.268794579	0.208967996	0.470294517	0.417190647	0.363045237
100114907	LOC100114907	heat shock protein 68	4	Downregulated	2	13834.01841	-1.156960808	0.997078509	0.000144002	0.024637557	-1.847156948	-1.15789125
100114909	LOC100114909	C3 and PZP-like alpha-2-macroglobulin domain-containing protein 8	0.5	n.s.	7	12319.4208	-0.058905269	0.062999392	0.13645277	0.572344813	-0.099937388	0.036156002
100114909	LOC100114909	C3 and PZP-like alpha-2-macroglobulin domain-containing protein 8	1	Downregulated	7	12319.4208	-0.209654488	0.103737083	0.000460246	0.026503017	-0.225628237	-1.299958438
100114909	LOC100114909	C3 and PZP-like alpha-2-macroglobulin domain-containing protein 8	2	n.s.	7	12319.4208	0.004428575	0.078927156	0.948732863	0.979357489	0.003618928	1.136976709
100114909	LOC100114909	C3 and PZP-like alpha-2-macroglobulin domain-containing protein 8	4	n.s.	7	12319.4208	-0.033353311	0.048159893	0.165925571	0.70181038	-0.091407913	0.126825727
100114918	LOC100114918	circadian clock-controlled protein-like	0.5	n.s.	6	64.58890595	-0.06851609	0.303726314	0.057433	0.39496622	-0.374181729	-0.886125037
100114918	LOC100114918	circadian clock-controlled protein-like	1	Upregulated	6	64.58890595	0.809396384	1.580756006	0.00065317	0.032338953	0.766915335	1.419783779
100114918	LOC100114918	circadian clock-controlled protein-like	2	n.s.	6	64.58890595	-0.038901604	0.279544196	0.550388878	0.771308858	-0.150966837	-0.435056321
100114918	LOC100114918	circadian clock-controlled protein-like	4	n.s.	6	64.58891	0.003035374	0.128197	0.8121487	0.9850679	0.015530014	-0.098602422
100114919	LOC100114919	trypsin-7	0.5	n.s.	9	175.5547971	0.028911771	0.108683423	0.290526842	0.759650859	0.162270727	0.974266543
100114919	LOC100114919	trypsin-7	1	n.s.	9	175.5547971	-0.019347298	0.10797812	0.509486555	0.885675661	-0.087820768	0.089223779
100114919	LOC100114919	trypsin-7	2	Downregulated	9	175.5547971	-0.695087375	0.396662888	0.000582935	0.010170279	-0.50615346	-1.391203708
100114919	LOC100114919	trypsin-7	4	n.s.	9	175.5547971	-0.000838091	0.067118447	0.948019081	0.996413452	-0.020429422	0.327713387
100114926	LOC100114926	uncharacterized protein LOC100114926	0.5	n.s.	10	9131.634215	0.111025137	0.069772447	0.010704313	0.17473262	0.158229666	0.580871842
100114926	LOC100114926	uncharacterized protein LOC100114926	1	n.s.	10	9131.634215	0.035591164	0.058323809	0.27881721	0.7500371	0.067500326	-0.080835371
100114926	LOC100114926	uncharacterized protein LOC100114926	2	Upregulated	10	9131.634215	0.229953146	0.082627874	0.001324576	0.017604794	0.19854972	0.874934054
100114926	LOC100114926	uncharacterized protein LOC100114926	4	n.s.	10	9131.634215	-0.043682519	0.049346761	0.078843712	0.546476056	-0.109943756	-1.374970526
100114960	LOC100114960	actin-related protein 2	0.5	n.s.	8	9392.387202	-0.005760371	0.049918778	0.873073291	0.981801749	-0.008224767	0.638663826
100114960	LOC100114960	actin-related protein 2	1	n.s.	8	9392.387202	-0.093150969	0.063579661	0.019628913	0.223168753	-0.114145589	-0.52370513
100114960	LOC100114960	actin-related protein 2	2	Downregulated	8	9392.387202	-0.205214797	0.066181797	0.000628482	0.010687726	-0.169619768	-1.132475558
100114960	LOC100114960	actin-related protein 2	4	n.s.	8	9392.387	0.01333057	0.0417117	0.595892	0.9427296	0.0262982	1.017516862
100114965	LOC100114965	uncharacterized LOC100114965	0.5	n.s.	3	97535.46807	-0.010255914	0.074519389	0.76340477	0.959592872	-0.041263493	-0.230386026
100114965	LOC100114965	uncharacterized LOC100114965	1	n.s.	3	97535.46807	-0.035468824	0.080320397	0.291023642	0.75786932	-0.118605407	-0.544406353
100114965	LOC100114965	uncharacterized LOC100114965	2	Upregulated	3	97535.46807	0.355328638	0.163259763	0.001343029	0.017772016	0.377894392	1.471460852
100114965	LOC100114965	uncharacterized LOC100114965	4	n.s.	3	97535.47	-0.02509741	0.06018508	0.1891346	0.7265338	-0.156106941	-0.696668473
100114967	LOC100114967	beta-1,4-glucuronyltransferase 1	0.5	n.s.	8	3956.892876	-0.087705328	0.086636753	0.034631876	0.312082909	-0.198465686	0.177371156
100114967	LOC100114967	beta-1,4-glucuronyltransferase 1	1	Downregulated	8	3956.892876	-0.250051487	0.169070735	0.00122316	0.045321638	-0.305189554	-0.449038058
100114967	LOC100114967	beta-1,4-glucuronyltransferase 1	2	Downregulated	8	3956.892876	-0.474017474	0.146655036	1.34E-05	0.000592232	-0.404596203	-1.032499302
100114967	LOC100114967	beta-1,4-glucuronyltransferase 1	4	n.s.	8	3956.892876	-0.001226853	0.051363772	0.950675123	0.996811043	-0.006489062	1.304166204
100114969	LOC100114969	ubiquitin-associated protein 1	0.5	n.s.	4	3822.553242	0.018789434	0.061143502	0.617635567	0.92220706	0.032759159	-0.55618945
100114969	LOC100114969	ubiquitin-associated protein 1	1	n.s.	4	3822.553242	0.024504066	0.058629724	0.444311367	0.860897508	0.05216389	-0.380881946
100114969	LOC100114969	ubiquitin-associated protein 1	2	Upregulated	4	3822.553242	0.300450714	0.09530358	0.000164329	0.003995376	0.259785053	1.494822899
100114969	LOC100114969	ubiquitin-associated protein 1	4	n.s.	4	3822.553242	0.010757238	0.047406577	0.63738564	0.952010769	0.032586256	-0.557751503
100114985	LOC100114985	26S proteasome non-ATPase regulatory subunit 1	0.5	n.s.	4	4992.987595	-0.001744166	0.057121773	0.962703518	0.994588672	-0.004555135	-0.610049836
100114985	LOC100114985	26S proteasome non-ATPase regulatory subunit 1	1	n.s.	4	4992.987595	0.006404909	0.051391124	0.830495557	0.976561318	0.01559464	-0.405464496
100114985	LOC100114985	26S proteasome non-ATPase regulatory subunit 1	2	Upregulated	4	4992.987595	0.235605196	0.083115317	0.001061185	0.014920757	0.202735666	1.49462166
100114985	LOC100114985	26S proteasome non-ATPase regulatory subunit 1	4	n.s.	4	4992.988	0.003135706	0.0455092	0.8946336	0.9922094	0.008341498	-0.479107328
100114992	LOC100114992	syntaxin-1A-like	0.5	n.s.	1	155.9908181	0.060785913	0.286935279	0.070919852	0.433389921	0.692161825	1.040360581
100114992	LOC100114992	syntaxin-1A-like	1	Downregulated	1	155.9908181	-0.523060037	1.184083678	0.001209212	0.044930003	-1.348736593	-1.348774244
100114992	LOC100114992	syntaxin-1A-like	2	n.s.	1	155.9908181	0.062654589	0.295637677	0.338391988	0.60574367	-0.20110311	-0.005321235
100114992	LOC100114992	syntaxin-1A-like	4	n.s.	1	155.9908181	0.010714392	0.139607824	0.440384599	0.904168887	0.071447921	0.313734898
100114999	LOC100114999	elongation of very long chain fatty acids protein AAEL008004	0.5	n.s.	10	597.5844511	-0.001601508	0.079082456	0.959414485	0.994588672	-0.011804405	-0.525237106
100114999	LOC100114999	elongation of very long chain fatty acids protein AAEL008004	1	n.s.	10	597.5844511	0.054992013	0.104886982	0.136429511	0.574480568	0.184334738	0.237020833
100114999	LOC100114999	elongation of very long chain fatty acids protein AAEL008004	2	Upregulated	10	597.5844511	0.568687875	0.229891446	0.000128923	0.003364216	0.455295853	1.290060317
100114999	LOC100114999	elongation of very long chain fatty acids protein AAEL008004	4	n.s.	10	597.5844511	-0.01957228	0.06295211	0.255695642	0.790304357	-0.134441731	-1.001844043
100115022	LOC100115022	helicase SKI2W	0.5	n.s.	3	5555.918882	0.012378553	0.04202851	0.709603317	0.944131338	0.014067894	0.006142063
100115022	LOC100115022	helicase SKI2W	1	n.s.	3	5555.918882	-0.013193661	0.037142269	0.59407768	0.916895606	-0.019198672	-0.435303363
100115022	LOC100115022	helicase SKI2W	2	Upregulated	3	5555.918882	0.151063024	0.051066567	0.001622952	0.020469476	0.117631446	1.380424453
100115022	LOC100115022	helicase SKI2W	4	n.s.	3	5555.918882	-0.040158457	0.03755569	0.120388626	0.636493745	-0.058080513	-0.951263153
100115038	LOC100115038	venus kinase receptor	0.5	n.s.	10	3038.700777	0.068031038	0.136173649	0.062665913	0.410848935	0.314979344	0.05099618
100115038	LOC100115038	venus kinase receptor	1	Upregulated	10	3038.700777	0.529491066	0.373845234	0.000775519	0.035988172	0.637812456	0.847256755
100115038	LOC100115038	venus kinase receptor	2	n.s.	10	3038.700777	0.361077521	0.261628645	0.007566268	0.058500875	0.504891456	0.519410112
100115038	LOC100115038	venus kinase receptor	4	n.s.	10	3038.701	-0.02565701	0.0866997	0.139194	0.6632246	-0.280468732	-1.417663047
100115042	LOC100115042	SET and MYND domain-containing protein 4	0.5	n.s.	8	4064.292311	-0.004979122	0.076940923	0.878951154	0.982601012	-0.020306936	0.884584505
100115042	LOC100115042	SET and MYND domain-containing protein 4	1	n.s.	8	4064.292311	-0.080829925	0.118917031	0.058740478	0.393681914	-0.231249304	-0.367343833
100115042	LOC100115042	SET and MYND domain-containing protein 4	2	Downregulated	8	4064.292311	-0.332200873	0.17631358	0.003527916	0.035058815	-0.379253302	-1.245737301
100115042	LOC100115042	SET and MYND domain-containing protein 4	4	n.s.	8	4064.292311	-0.005874345	0.05563759	0.729349237	0.971206375	-0.046606801	0.728496629
100115046	LOC100115046	acyl-CoA Delta(11) desaturase	0.5	Upregulated	1	42.65629463	0.653543516	1.199077895	0.000649513	0.040104419	0.499130112	1.129359265
100115046	LOC100115046	acyl-CoA Delta(11) desaturase	1	n.s.	1	42.65629463	0.03942817	0.211183312	0.169686091	0.626120496	0.251303736	0.087200982
100115046	LOC100115046	acyl-CoA Delta(11) desaturase	2	n.s.	1	42.65629463	0.105155553	0.318263222	0.15573403	0.398562597	0.252117757	0.090624097
100115046	LOC100115046	acyl-CoA Delta(11) desaturase	4	n.s.	1	42.65629463	-0.005997514	0.123674211	0.649692902	0.953728507	-0.080282615	-1.307184345
100115067	LOC100115067	semaphorin-2A	0.5	n.s.	8	15300.75082	-0.028005999	0.059162917	0.459861652	0.859478132	-0.049522688	0.392966258
100115067	LOC100115067	semaphorin-2A	1	n.s.	8	15300.75082	-0.106940061	0.080072083	0.016205483	0.200982493	-0.15496303	-0.426084667
100115067	LOC100115067	semaphorin-2A	2	Downregulated	8	15300.75082	-0.28437443	0.086956022	0.00013853	0.003535631	-0.246540671	-1.137451402
100115067	LOC100115067	semaphorin-2A	4	n.s.	8	15300.75082	0.018671932	0.046458909	0.429971614	0.900595453	0.050581935	1.170569812
100115075	LOC100115075	puromycin-sensitive aminopeptidase	0.5	n.s.	10	4637.408773	-0.09873782	0.08985486	0.02163843	0.25185647	-0.213535459	-0.201726545
100115075	LOC100115075	puromycin-sensitive aminopeptidase	1	n.s.	10	4637.408773	-0.046985662	0.076668456	0.187417501	0.65437469	-0.12210327	0.310349362
100115075	LOC100115075	puromycin-sensitive aminopeptidase	2	n.s.	10	4637.408773	0.020172646	0.103550678	0.806877521	0.919211319	0.026194334	1.14090619
100115075	LOC100115075	puromycin-sensitive aminopeptidase	4	Downregulated	10	4637.408773	-0.509309674	0.170703008	1.22E-05	0.004062503	-0.40062271	-1.249529007
100115076	LOC100115076	acyl-CoA Delta(11) desaturase	0.5	Upregulated	3	45553.46046	0.528763179	0.468290542	0.000937907	0.04709922	0.698130785	0.213821482
100115076	LOC100115076	acyl-CoA Delta(11) desaturase	1	n.s.	3	45553.46046	0.114548438	0.210330434	0.035805471	0.304497737	0.48810861	-0.280156898
100115076	LOC100115076	acyl-CoA Delta(11) desaturase	2	Upregulated	3	45553.46046	1.219262423	0.313270625	5.52E-07	4.71E-05	1.130952942	1.231832026
100115076	LOC100115076	acyl-CoA Delta(11) desaturase	4	n.s.	3	45553.46046	0.006604002	0.066260286	0.626955929	0.949700398	0.111693409	-1.16549661
100115081	LOC100115081	(11Z)-hexadec-11-enoyl-CoA conjugase	0.5	n.s.	9	583.4122295	-0.023648171	0.082669081	0.453420051	0.858164798	-0.096598632	0.759217386
100115081	LOC100115081	(11Z)-hexadec-11-enoyl-CoA conjugase	1	n.s.	9	583.4122295	-0.046981386	0.100575827	0.181985541	0.644519068	-0.16112125	0.293052164
100115081	LOC100115081	(11Z)-hexadec-11-enoyl-CoA conjugase	2	Downregulated	9	583.4122295	-0.424202689	0.22209057	0.001415628	0.018450404	-0.405232592	-1.470611823
100115081	LOC100115081	(11Z)-hexadec-11-enoyl-CoA conjugase	4	n.s.	9	583.4122295	-0.019817443	0.064714217	0.243782081	0.782792972	-0.143779661	0.418342273
100115087	LOC100115087	40S ribosomal protein S20-like	0.5	n.s.	4	17003.60159	0.004698526	0.075248459	0.88860096	0.984391356	0.011252393	-0.359723118
100115087	LOC100115087	40S ribosomal protein S20-like	1	n.s.	4	17003.60159	-0.022872932	0.076270167	0.473017692	0.873237084	-0.080604869	-0.825860778
100115087	LOC100115087	40S ribosomal protein S20-like	2	Upregulated	4	17003.60159	0.34317745	0.167227373	0.002105903	0.024659839	0.368802018	1.454693528
100115087	LOC100115087	40S ribosomal protein S20-like	4	n.s.	4	17003.60159	0.004265605	0.054527846	0.808149847	0.984326423	0.029108721	-0.269109632
100115103	LOC100115103	elongation of very long chain fatty acids protein AAEL008004	0.5	Upregulated	3	14350.67177	0.712305948	0.397837933	0.000197879	0.019338863	0.672141944	0.781429759
100115103	LOC100115103	elongation of very long chain fatty acids protein AAEL008004	1	n.s.	3	14350.67177	0.079181291	0.152294482	0.069584222	0.424874378	0.354920464	-0.34594539
100115103	LOC100115103	elongation of very long chain fatty acids protein AAEL008004	2	Upregulated	3	14350.67177	0.633332567	0.302135713	0.000331504	0.006920436	0.684418189	0.825058372
100115103	LOC100115103	elongation of very long chain fatty acids protein AAEL008004	4	n.s.	3	14350.67177	0.007257463	0.062522188	0.614231552	0.947398474	0.097570526	-1.260542741
100115105	LOC100115105	tetratricopeptide repeat protein 8	0.5	n.s.	8	2991.385651	-0.095634745	0.103166845	0.02411229	0.26569527	-0.244391393	0.169106922
100115105	LOC100115105	tetratricopeptide repeat protein 8	1	n.s.	8	2991.385651	-0.096943074	0.117507808	0.034807019	0.301042239	-0.222602763	0.305974738
100115105	LOC100115105	tetratricopeptide repeat protein 8	2	Downregulated	8	2991.385651	-0.602068544	0.175987222	4.17E-06	0.000244856	-0.496305961	-1.413323764
100115105	LOC100115105	tetratricopeptide repeat protein 8	4	n.s.	8	2991.386	-0.02120545	0.05685387	0.2667153	0.8015236	-0.121949154	0.938242104
100115107	LOC100115107	uncharacterized LOC100115107	0.5	n.s.	3	84.58080273	0.039720836	0.15227869	0.175532331	0.634293859	0.16287373	0.162120839
100115107	LOC100115107	uncharacterized LOC100115107	1	n.s.	3	84.58080273	-0.012418319	0.12148227	0.657427376	0.937323179	-0.054770645	-0.882966319
100115107	LOC100115107	uncharacterized LOC100115107	2	Upregulated	3	84.58080273	0.593682985	0.494209884	0.001828541	0.022341043	0.408975504	1.343855048
100115107	LOC100115107	uncharacterized LOC100115107	4	n.s.	3	84.58080273	0.000157344	0.077798641	0.989819774	1	-0.000633414	-0.623009568
100115144	LOC100115144	60S ribosomal protein L21	0.5	n.s.	2	21136.00013	0.003365822	0.103399466	0.884198364	0.984301156	0.049264209	-0.692828185
100115144	LOC100115144	60S ribosomal protein L21	1	Upregulated	2	21136.00013	1.66242285	0.59813352	2.42E-06	0.000871535	1.70486756	1.485036491
100115144	LOC100115144	60S ribosomal protein L21	2	n.s.	2	21136.00013	0.078860504	0.215612831	0.391723199	0.656377593	0.290584614	-0.375383076
100115144	LOC100115144	60S ribosomal protein L21	4	n.s.	2	21136	0.01054393	0.08620693	0.4357718	0.9024308	0.259080467	-0.41682523
100115147	LOC100115147	V-type proton ATPase 16 kDa proteolipid subunit	0.5	n.s.	7	131500.8812	0.087237449	0.054534635	0.025953904	0.275705983	0.105273399	0.067850398
100115147	LOC100115147	V-type proton ATPase 16 kDa proteolipid subunit	1	n.s.	7	131500.8812	-0.013361995	0.043265427	0.626490993	0.931022588	-0.021982755	-1.199237483
100115147	LOC100115147	V-type proton ATPase 16 kDa proteolipid subunit	2	Upregulated	7	131500.8812	0.278031858	0.063862348	2.00E-06	0.000140089	0.223285604	1.242896398
100115147	LOC100115147	V-type proton ATPase 16 kDa proteolipid subunit	4	n.s.	7	131500.8812	0.048661773	0.043004912	0.062846381	0.506000529	0.087259947	-0.111509313
100115159	LOC100115159	probable peroxisomal acyl-coenzyme A oxidase 1	0.5	n.s.	3	5131.090187	0.025962689	0.071322771	0.474101473	0.865812737	0.061819217	-0.256132972
100115159	LOC100115159	probable peroxisomal acyl-coenzyme A oxidase 1	1	n.s.	3	5131.090187	0.013490072	0.066571926	0.669361605	0.93978176	0.043314461	-0.362752106
100115159	LOC100115159	probable peroxisomal acyl-coenzyme A oxidase 1	2	Upregulated	3	5131.090187	0.391197349	0.142281424	0.000169012	0.004084616	0.358297832	1.452092407
100115159	LOC100115159	probable peroxisomal acyl-coenzyme A oxidase 1	4	n.s.	3	5131.09	-0.007747546	0.05193854	0.6934486	0.9629145	-0.038337477	-0.833207329
100115185	LOC100115185	transmembrane protein 14C	0.5	n.s.	7	7868.787536	0.030480117	0.093065639	0.305194256	0.770167674	0.188546015	-0.688772416
100115185	LOC100115185	transmembrane protein 14C	1	n.s.	7	7868.787536	0.018128117	0.091070532	0.543681253	0.900299579	0.11468509	-1.002126783
100115185	LOC100115185	transmembrane protein 14C	2	Upregulated	7	7868.787536	0.529464174	0.289560645	0.000969764	0.01401181	0.600667812	1.059650928
100115185	LOC100115185	transmembrane protein 14C	4	n.s.	7	7868.787536	0.154826138	0.269753741	0.005473505	0.160659111	0.499688794	0.631248271
100115198	LOC100115198	protein phosphatase 1 regulatory subunit 14C	0.5	n.s.	7	3289.617943	0.030993981	0.230115563	0.19898743	0.665288615	0.837791167	0.794669421
100115198	LOC100115198	protein phosphatase 1 regulatory subunit 14C	1	Downregulated	7	3289.617943	-8.701721365	1.66433072	3.82E-09	6.35E-06	-3.805777469	-1.441489213
100115198	LOC100115198	protein phosphatase 1 regulatory subunit 14C	2	n.s.	7	3289.617943	-0.026386938	0.296388574	0.630550517	0.822288027	-0.559808261	0.121640922
100115198	LOC100115198	protein phosphatase 1 regulatory subunit 14C	4	n.s.	7	3289.617943	0.008126073	0.149610033	0.529624192	0.931221341	0.278171714	0.52517887
100115199	LOC100115199	elongation of very long chain fatty acids protein AAEL008004	0.5	Upregulated	10	8852.734801	0.26345119	0.196054836	0.000531137	0.035516296	0.350536652	0.298286883
100115199	LOC100115199	elongation of very long chain fatty acids protein AAEL008004	1	Upregulated	10	8852.734801	0.419105942	0.195184232	0.000145846	0.013197619	0.390310788	0.465377668
100115199	LOC100115199	elongation of very long chain fatty acids protein AAEL008004	2	Upregulated	10	8852.734801	0.512992636	0.161050281	1.26E-05	0.000562086	0.449555608	0.714264615
100115199	LOC100115199	elongation of very long chain fatty acids protein AAEL008004	4	n.s.	10	8852.734801	-0.013566321	0.053346128	0.482425012	0.91641675	-0.072272179	-1.477929166
100115203	LOC100115203	integrator complex subunit 11	0.5	n.s.	4	2580.265931	-0.017460742	0.068270762	0.63351533	0.926770558	-0.042477249	-0.978109191
100115203	LOC100115203	integrator complex subunit 11	1	n.s.	4	2580.265931	0.07977864	0.091080274	0.054642741	0.379957	0.174560937	0.561296077
100115203	LOC100115203	integrator complex subunit 11	2	Upregulated	4	2580.265931	0.263263869	0.117111787	0.003701377	0.03625912	0.252531801	1.11432668
100115203	LOC100115203	integrator complex subunit 11	4	n.s.	4	2580.266	-0.000649015	0.05061198	0.9746244	0.9997093	-0.002916539	-0.697513565
100115212	LOC100115212	probable isocitrate dehydrogenase [NAD] subunit alpha, mitochondrial	0.5	Upregulated	3	13827.36728	0.167143345	0.044396016	6.32E-06	0.001804662	0.151634045	0.728089989
100115212	LOC100115212	probable isocitrate dehydrogenase [NAD] subunit alpha, mitochondrial	1	n.s.	3	13827.36728	0.006265995	0.032657743	0.780890697	0.964930332	0.009352558	-0.795083442
100115212	LOC100115212	probable isocitrate dehydrogenase [NAD] subunit alpha, mitochondrial	2	Upregulated	3	13827.36728	0.229524277	0.045783655	1.41E-07	1.61E-05	0.176238098	0.991485042
100115212	LOC100115212	probable isocitrate dehydrogenase [NAD] subunit alpha, mitochondrial	4	n.s.	3	13827.36728	-0.00196422	0.034203028	0.937676952	0.995649761	-0.002735615	-0.92449159
100115241	LOC100115241	uncharacterized LOC100115241	0.5	n.s.	3	1714.369845	0.039799219	0.073837383	0.279811636	0.749369063	0.103404656	0.164781907
100115241	LOC100115241	uncharacterized LOC100115241	1	n.s.	3	1714.369845	0.007124075	0.065991938	0.819757325	0.974043049	0.022987233	-0.402951833
100115241	LOC100115241	uncharacterized LOC100115241	2	Upregulated	3	1714.369845	0.275952984	0.128854634	0.004009272	0.038198089	0.26399395	1.298515819
100115241	LOC100115241	uncharacterized LOC100115241	4	n.s.	3	1714.37	-0.01477626	0.05290825	0.4538914	0.9054221	-0.07013025	-1.060345892
100115259	LOC100115259	ras-related protein Rab-8A	0.5	n.s.	7	9078.736542	0.031110864	0.060298871	0.413614356	0.841428628	0.050021792	-0.191888276
100115259	LOC100115259	ras-related protein Rab-8A	1	n.s.	7	9078.736542	-0.013095216	0.054035477	0.669219432	0.93978176	-0.027278328	-1.046341322
100115259	LOC100115259	ras-related protein Rab-8A	2	Upregulated	7	9078.736542	0.212236156	0.086275833	0.0040524	0.038423225	0.190536621	1.361321798
100115259	LOC100115259	ras-related protein Rab-8A	4	n.s.	7	9078.736542	0.020023678	0.047019763	0.393649367	0.886988259	0.056245592	-0.1230922
100115278	LOC100115278	elongation of very long chain fatty acids protein AAEL008004	0.5	Upregulated	10	17390.20574	0.632188854	0.518003594	0.000704333	0.042002132	0.747375688	0.443752906
100115278	LOC100115278	elongation of very long chain fatty acids protein AAEL008004	1	n.s.	10	17390.20574	0.194470265	0.299162307	0.01278392	0.174005595	0.630071278	0.04894793
100115278	LOC100115278	elongation of very long chain fatty acids protein AAEL008004	2	Upregulated	10	17390.20574	0.764063083	0.386174567	0.000287975	0.006212478	0.886229148	0.911084332
100115278	LOC100115278	elongation of very long chain fatty acids protein AAEL008004	4	n.s.	10	17390.20574	0.011394277	0.074172373	0.413317786	0.893542773	0.198435384	-1.403785168
100115285	LOC100115285	cell division control protein 12	0.5	n.s.	10	3424.154067	0.085877777	0.094089193	0.035850962	0.317686472	0.215670173	0.338202095
100115285	LOC100115285	cell division control protein 12	1	n.s.	10	3424.154067	0.061105881	0.091320479	0.109206244	0.521040695	0.172842256	0.144777598
100115285	LOC100115285	cell division control protein 12	2	Upregulated	10	3424.154067	0.356315798	0.151783297	0.000843842	0.012899271	0.34685904	0.930692754
100115285	LOC100115285	cell division control protein 12	4	n.s.	10	3424.154	-0.03400189	0.06364801	0.1004248	0.5957361	-0.172228662	-1.413672447
100115305	LOC100115305	probable ATP-dependent RNA helicase spindle-E	0.5	n.s.	6	883.8497771	-0.091110223	0.079391895	0.030888358	0.2950651	-0.158527641	-0.648840455
100115305	LOC100115305	probable ATP-dependent RNA helicase spindle-E	1	n.s.	6	883.8497771	0.065693077	0.079732957	0.089669316	0.475124587	0.124890202	1.031896552
100115305	LOC100115305	probable ATP-dependent RNA helicase spindle-E	2	Downregulated	6	883.8497771	-0.261424144	0.107633338	0.002412977	0.02692749	-0.224538433	-1.040300569
100115305	LOC100115305	probable ATP-dependent RNA helicase spindle-E	4	n.s.	6	883.8497771	0.018249695	0.05050113	0.396351174	0.887660062	0.0617137	0.657244472
100115357	LOC100115357	40S ribosomal protein S17	0.5	n.s.	4	20688.41419	-0.002101703	0.074710405	0.950364785	0.992956718	-0.01456933	-0.627377954
100115357	LOC100115357	40S ribosomal protein S17	1	n.s.	4	20688.41419	-0.00200905	0.071259942	0.947827277	0.994481118	-0.003114539	-0.572427753
100115357	LOC100115357	40S ribosomal protein S17	2	Upregulated	4	20688.41419	0.427021569	0.178023898	0.000348673	0.007179826	0.425310027	1.482783509
100115357	LOC100115357	40S ribosomal protein S17	4	n.s.	4	20688.41419	0.008648821	0.054722138	0.628009226	0.949700398	0.057223526	-0.282977802
100115365	LOC100115365	ubiquitin-40S ribosomal protein S27a	0.5	n.s.	10	18539.85654	0.010882672	0.072577497	0.755391034	0.957568019	0.030382168	-0.551618078
100115365	LOC100115365	ubiquitin-40S ribosomal protein S27a	1	n.s.	10	18539.85654	0.088314064	0.108781541	0.043982321	0.339497923	0.215490482	0.561461997
100115365	LOC100115365	ubiquitin-40S ribosomal protein S27a	2	Upregulated	10	18539.85654	0.27793731	0.139052286	0.00536751	0.046873141	0.30273054	1.086047671
100115365	LOC100115365	ubiquitin-40S ribosomal protein S27a	4	n.s.	10	18539.85654	-0.010529191	0.053560242	0.575489744	0.939214778	-0.060132031	-1.09589159
100115380	LOC100115380	general transcription factor 3C polypeptide 3	0.5	n.s.	9	2655.297843	-0.052806809	0.06087448	0.176516063	0.635303685	-0.081510221	0.161569396
100115380	LOC100115380	general transcription factor 3C polypeptide 3	1	n.s.	9	2655.297843	-0.019329951	0.053416759	0.529991246	0.893076205	-0.037399155	0.746108192
100115380	LOC100115380	general transcription factor 3C polypeptide 3	2	Downregulated	9	2655.297843	-0.240388572	0.082496339	0.000785534	0.012368335	-0.203513332	-1.455157573
100115380	LOC100115380	general transcription factor 3C polypeptide 3	4	n.s.	9	2655.297843	-0.020780138	0.045956291	0.386224372	0.882197138	-0.05238824	0.547479985
100115386	LOC100115386	transcriptional activator Myb	0.5	n.s.	8	20985.26857	-0.076139863	0.05977806	0.057284885	0.394827349	-0.108531459	0.490901887
100115386	LOC100115386	transcriptional activator Myb	1	n.s.	8	20985.26857	-0.154092821	0.077931522	0.001692785	0.054877153	-0.175271823	-0.068536397
100115386	LOC100115386	transcriptional activator Myb	2	Downregulated	8	20985.26857	-0.4155346	0.080096864	3.14E-09	8.04E-07	-0.330003953	-1.365548761
100115386	LOC100115386	transcriptional activator Myb	4	n.s.	8	20985.26857	-0.024031327	0.044233164	0.331546263	0.845954256	-0.054574794	0.94318327
100115387	LOC100115387	protein disulfide-isomerase A3	0.5	n.s.	5	32811.28891	-0.084744251	0.05643847	0.032535629	0.30406237	-0.108180741	0.001652517
100115387	LOC100115387	protein disulfide-isomerase A3	1	Downregulated	5	32811.28891	-0.152757484	0.068799914	0.001081531	0.042438143	-0.162930232	-1.068454544
100115387	LOC100115387	protein disulfide-isomerase A3	2	n.s.	5	32811.28891	-0.143218518	0.065067897	0.015246538	0.093234888	-0.122054713	-0.269521422
100115387	LOC100115387	protein disulfide-isomerase A3	4	n.s.	5	32811.28891	-0.020121803	0.041950885	0.424870342	0.898161122	-0.039895468	1.336323449
100115439	LOC100115439	bifunctional 3'-phosphoadenosine 5'-phosphosulfate synthase	0.5	Downregulated	5	6555.505826	-0.217307595	0.080755104	1.93E-05	0.004227275	-0.223379774	0.127784045
100115439	LOC100115439	bifunctional 3'-phosphoadenosine 5'-phosphosulfate synthase	1	Downregulated	5	6555.505826	-0.357311516	0.086464796	1.05E-07	0.00010788	-0.280272796	-0.590480873
100115439	LOC100115439	bifunctional 3'-phosphoadenosine 5'-phosphosulfate synthase	2	Downregulated	5	6555.505826	-0.387426373	0.075300508	6.61E-09	1.51E-06	-0.304228695	-0.892920103
100115439	LOC100115439	bifunctional 3'-phosphoadenosine 5'-phosphosulfate synthase	4	n.s.	5	6555.506	-0.06464921	0.05010966	0.01655687	0.2859084	-0.126124399	1.355616932
100115443	LOC100115443	hemicentin-2	0.5	n.s.	8	33863.98717	-0.041587816	0.070113416	0.272004656	0.738738596	-0.098481811	0.452136146
100115443	LOC100115443	hemicentin-2	1	n.s.	8	33863.98717	-0.087768982	0.092815983	0.040962883	0.325400386	-0.181205675	-0.052799189
100115443	LOC100115443	hemicentin-2	2	Downregulated	8	33863.98717	-0.454165314	0.131680861	6.81E-06	0.000355394	-0.3960808	-1.364368042
100115443	LOC100115443	hemicentin-2	4	n.s.	8	33863.98717	-0.003255569	0.050222209	0.875203139	0.992209363	-0.01445392	0.965031086
100115452	LOC100115452	SET and MYND domain-containing protein 4-like	0.5	Downregulated	4	48.03818222	-0.820139771	0.55305929	0.000356043	0.026766429	-0.237458998	-1.187717414
100115452	LOC100115452	SET and MYND domain-containing protein 4-like	1	n.s.	4	48.03818222	-0.126280146	0.240208619	0.030892364	0.282232302	-0.137832859	-0.45823561
100115452	LOC100115452	SET and MYND domain-containing protein 4-like	2	n.s.	4	48.03818222	0.027418444	0.178069092	0.766697306	0.900387323	0.021945972	0.711695807
100115452	LOC100115452	SET and MYND domain-containing protein 4-like	4	n.s.	4	48.03818222	0.010759701	0.075960118	0.432452287	0.901050417	0.052341431	0.934257217
100115465	LOC100115465	40S ribosomal protein S9	0.5	n.s.	3	15296.16181	0.012353639	0.076915037	0.708466546	0.943705962	0.039839493	-0.199330382
100115465	LOC100115465	40S ribosomal protein S9	1	n.s.	3	15296.16181	-0.012406382	0.074898368	0.687165443	0.944688686	-0.050404452	-0.589712607
100115465	LOC100115465	40S ribosomal protein S9	2	Upregulated	3	15296.16181	0.407345857	0.187927665	0.000810386	0.01265312	0.425084699	1.467184541
100115465	LOC100115465	40S ribosomal protein S9	4	n.s.	3	15296.16	-0.009618067	0.05598621	0.5772479	0.9393624	-0.07084641	-0.678141552
100115471	LOC100115471	sialin-like	0.5	n.s.	7	1668.2787	-0.018081824	0.100441663	0.48080225	0.869674343	-0.172006955	0.643227775
100115471	LOC100115471	sialin-like	1	Downregulated	7	1668.2787	-0.539435516	0.46411445	0.001059476	0.042308592	-0.696839527	-1.416163619
100115471	LOC100115471	sialin-like	2	n.s.	7	1668.2787	-0.05299694	0.186548571	0.568434481	0.783538786	-0.14174228	0.761983384
100115471	LOC100115471	sialin-like	4	n.s.	7	1668.2787	-0.022353224	0.098296085	0.174159205	0.712584062	-0.333141298	0.01095246
100115474	LOC100115474	ejaculatory bulb-specific protein 3-like	0.5	n.s.	5	878.926279	0.445278873	0.719026135	0.00225537	0.076006553	1.31673493	0.775433464
100115474	LOC100115474	ejaculatory bulb-specific protein 3-like	1	n.s.	5	878.926279	-0.058227687	0.212339667	0.111214725	0.526094691	-0.633172801	-0.812159017
100115474	LOC100115474	ejaculatory bulb-specific protein 3-like	2	n.s.	5	878.926279	-0.116001999	0.280884005	0.187327143	0.442585614	-0.758198169	-0.913953235
100115474	LOC100115474	ejaculatory bulb-specific protein 3-like	4	Upregulated	5	878.9263	0.827025	0.9997926	0.000353674	0.03753258	1.531974177	0.950678788
100115486	LOC100115486	short-chain dehydrogenase/reductase family 16C member 6	0.5	n.s.	3	14374.19826	0.087421552	0.132832231	0.032808841	0.304323137	0.32044606	0.36564171
100115486	LOC100115486	short-chain dehydrogenase/reductase family 16C member 6	1	n.s.	3	14374.19826	0.004738605	0.080375569	0.872768273	0.98205401	0.053656027	-0.762871057
100115486	LOC100115486	short-chain dehydrogenase/reductase family 16C member 6	2	Upregulated	3	14374.19826	0.492362378	0.242935854	0.000675798	0.011102533	0.529213061	1.248719029
100115486	LOC100115486	short-chain dehydrogenase/reductase family 16C member 6	4	n.s.	3	14374.2	0.003140988	0.05801452	0.8386328	0.9901222	0.032705829	-0.851489682
100115491	LOC100115491	uncharacterized LOC100115491	0.5	n.s.	5	54631.75821	-0.089650098	0.063657743	0.030309697	0.293509684	-0.129134245	0.369045959
100115491	LOC100115491	uncharacterized LOC100115491	1	Downregulated	5	54631.75821	-0.330462487	0.100470344	2.66E-06	0.000900102	-0.278968253	-1.045381827
100115491	LOC100115491	uncharacterized LOC100115491	2	Downregulated	5	54631.75821	-0.263522233	0.078963727	0.000144759	0.00365155	-0.225429099	-0.539974086
100115491	LOC100115491	uncharacterized LOC100115491	4	n.s.	5	54631.75821	-0.015952026	0.044769018	0.5109185	0.925608511	-0.03938137	1.216309954
100115500	LOC100115500	pre-rRNA 2'-O-ribose RNA methyltransferase FTSJ3	0.5	Downregulated	4	1814.288335	-0.173576715	0.09837976	0.000792879	0.044578509	-0.225588089	-1.336354299
100115500	LOC100115500	pre-rRNA 2'-O-ribose RNA methyltransferase FTSJ3	1	n.s.	4	1814.288335	0.041400012	0.064507653	0.228084863	0.69864869	0.083785872	0.385558875
100115500	LOC100115500	pre-rRNA 2'-O-ribose RNA methyltransferase FTSJ3	2	Upregulated	4	1814.288335	0.237343343	0.093279006	0.002409148	0.02692749	0.199436301	1.029245874
100115500	LOC100115500	pre-rRNA 2'-O-ribose RNA methyltransferase FTSJ3	4	n.s.	4	1814.288335	0.000265019	0.047301859	0.990678842	1	0.000417904	-0.078450451
100115502	LOC100115502	MICOS complex subunit MIC13 homolog QIL1	0.5	Upregulated	1	1555.421625	0.567605484	2.395592339	0.000797317	0.044578509	2.050581991	1.040576429
100115502	LOC100115502	MICOS complex subunit MIC13 homolog QIL1	1	n.s.	1	1555.421625	0.00882861	0.24698249	0.585499028	0.914269229	0.193147375	-0.086512925
100115502	LOC100115502	MICOS complex subunit MIC13 homolog QIL1	2	n.s.	1	1555.421625	0.047348685	0.414923784	0.221081259	0.484498079	0.955013129	0.375786406
100115502	LOC100115502	MICOS complex subunit MIC13 homolog QIL1	4	n.s.	1	1555.421625	-0.233897877	1.400771865	0.00479652	0.1487366	-1.855862447	-1.329849911
100115512	LOC100115512	WASH complex subunit 5	0.5	n.s.	9	8178.36058	0.020209516	0.087829525	0.486006682	0.872011706	0.116139287	0.695672909
100115512	LOC100115512	WASH complex subunit 5	1	n.s.	9	8178.36058	-0.00959272	0.08685474	0.742138994	0.958086937	-0.067518763	0.168579259
100115512	LOC100115512	WASH complex subunit 5	2	Downregulated	9	8178.36058	-0.588220381	0.290860402	0.000463793	0.008666058	-0.635066929	-1.460268665
100115512	LOC100115512	WASH complex subunit 5	4	n.s.	9	8178.361	0.006632952	0.06155386	0.6481931	0.9537285	0.081415472	0.596016496
100115519	LOC100115519	laccase-1-like	0.5	n.s.	8	527.8573087	0.008589831	0.074329855	0.801067884	0.969331998	0.023355928	0.379098326
100115519	LOC100115519	laccase-1-like	1	n.s.	8	527.8573087	-0.003369596	0.070695803	0.91285146	0.988501312	-0.009576965	0.241560595
100115519	LOC100115519	laccase-1-like	2	Downregulated	8	527.8573087	-0.577085553	0.18301234	1.18E-05	0.000537349	-0.415015081	-1.451671695
100115519	LOC100115519	laccase-1-like	4	n.s.	8	527.8573	0.02644923	0.06067473	0.1714137	0.7075192	0.131565146	0.831012773
100115522	LOC100115522	kinesin A	0.5	n.s.	8	1328.763145	-0.030275066	0.093335158	0.306818284	0.770532971	-0.178659341	-0.145818945
100115522	LOC100115522	kinesin A	1	n.s.	8	1328.763145	0.000338964	0.086519739	0.990591504	0.999109972	0.007619078	0.503569032
100115522	LOC100115522	kinesin A	2	Downregulated	8	1328.763145	-0.40906157	0.266252974	0.00385197	0.037268843	-0.519028019	-1.33238328
100115522	LOC100115522	kinesin A	4	n.s.	8	1328.763145	0.01158834	0.065105537	0.434549235	0.901502152	0.142744904	0.974633193
100115526	LOC100115526	phosphoenolpyruvate carboxykinase [GTP]	0.5	Upregulated	10	18489.8827	0.552058615	0.50738096	0.001023926	0.049250086	0.736294759	0.554952439
100115526	LOC100115526	phosphoenolpyruvate carboxykinase [GTP]	1	n.s.	10	18489.8827	0.202811778	0.306007826	0.011713811	0.165235533	0.641687037	0.25127063
100115526	LOC100115526	phosphoenolpyruvate carboxykinase [GTP]	2	Upregulated	10	18489.8827	0.596419493	0.374074882	0.001218097	0.016537825	0.772191068	0.670176181
100115526	LOC100115526	phosphoenolpyruvate carboxykinase [GTP]	4	n.s.	10	18489.8827	0.005486747	0.06818736	0.676967282	0.958302972	0.103456206	-1.47639925
100115530	LOC100115530	polymerase delta-interacting protein 3	0.5	n.s.	8	4300.412495	-0.055855502	0.068144575	0.15545146	0.606730858	-0.107998242	-0.357840863
100115530	LOC100115530	polymerase delta-interacting protein 3	1	n.s.	8	4300.412495	0.001416933	0.057363703	0.96341556	0.996259891	0.002309369	0.444887465
100115530	LOC100115530	polymerase delta-interacting protein 3	2	Downregulated	8	4300.412495	-0.242730345	0.099372973	0.002963272	0.031046043	-0.223586372	-1.198996474
100115530	LOC100115530	polymerase delta-interacting protein 3	4	n.s.	8	4300.412495	0.028219841	0.050636265	0.21207282	0.750766631	0.093974329	1.111949871
100115540	LOC100115540	ubiquitin-conjugating enzyme E2-17 kDa	0.5	n.s.	8	18134.97549	0.033054719	0.03928704	0.301256888	0.765646882	0.034620451	1.160812771
100115540	LOC100115540	ubiquitin-conjugating enzyme E2-17 kDa	1	n.s.	8	18134.97549	-0.05479006	0.044082955	0.06468402	0.410264581	-0.061996976	-0.523199594
100115540	LOC100115540	ubiquitin-conjugating enzyme E2-17 kDa	2	Downregulated	8	18134.97549	-0.119753613	0.045306625	0.005396626	0.046975092	-0.09425547	-1.08545534
100115540	LOC100115540	ubiquitin-conjugating enzyme E2-17 kDa	4	n.s.	8	18134.97549	-0.004685201	0.034285827	0.852154832	0.990634146	-0.006285059	0.447842163
100115541	LOC100115541	protein FAM151A	0.5	n.s.	8	66076.99006	0.000598794	0.061345753	0.987210485	0.998686935	-0.000593581	0.377979163
100115541	LOC100115541	protein FAM151A	1	n.s.	8	66076.99006	-0.074842369	0.076923179	0.060566541	0.398539177	-0.136811116	-0.550507102
100115541	LOC100115541	protein FAM151A	2	Downregulated	8	66076.99006	-0.226774282	0.093854923	0.003856777	0.037268843	-0.208697504	-1.040499257
100115541	LOC100115541	protein FAM151A	4	n.s.	8	66076.99006	0.039486084	0.052191855	0.095767218	0.585179103	0.121915699	1.213027196
100115542	LOC100115542	NGFI-A-binding protein homolog	0.5	n.s.	5	5622.618303	-0.094255465	0.102327946	0.025412404	0.273153747	-0.247275373	0.16602234
100115542	LOC100115542	NGFI-A-binding protein homolog	1	Downregulated	5	5622.618303	-0.463271126	0.209639388	0.000132451	0.012584776	-0.420099956	-0.793129985
100115542	LOC100115542	NGFI-A-binding protein homolog	2	Downregulated	5	5622.618303	-0.429415036	0.167766107	0.00020732	0.004830887	-0.407370659	-0.722484162
100115542	LOC100115542	NGFI-A-binding protein homolog	4	n.s.	5	5622.618	-0.005646188	0.05353122	0.7584538	0.9778169	-0.034014252	1.349591807
100115544	LOC100115544	apyrase	0.5	n.s.	3	654.657789	0.021090919	0.083531315	0.493510299	0.877926173	0.093171005	0.02687804
100115544	LOC100115544	apyrase	1	n.s.	3	654.657789	-0.010821438	0.081873223	0.716643816	0.951929314	-0.046959423	-0.509550583
100115544	LOC100115544	apyrase	2	Upregulated	3	654.657789	0.531887574	0.251303202	0.000436093	0.008371666	0.448362896	1.386576286
100115544	LOC100115544	apyrase	4	n.s.	3	654.6578	-0.01781252	0.06473481	0.2795548	0.8119392	-0.149975696	-0.903903743
100115618	LOC100115618	Kruppel-like protein 1	0.5	Upregulated	1	7424.097038	0.419843264	0.239187078	0.000121663	0.014052087	0.421339786	1.319325143
100115618	LOC100115618	Kruppel-like protein 1	1	n.s.	1	7424.097038	0.086041578	0.109282356	0.047583511	0.35321198	0.221220122	0.199655728
100115618	LOC100115618	Kruppel-like protein 1	2	n.s.	1	7424.097038	0.015546772	0.116058883	0.858889764	0.943353132	0.017355492	-0.940966764
100115618	LOC100115618	Kruppel-like protein 1	4	n.s.	1	7424.097038	0.015131058	0.05482006	0.419647092	0.895570745	0.082226393	-0.578014106
100115623	LOC100115623	uncharacterized LOC100115623	0.5	n.s.	3	20970.93223	0.161971391	0.109462876	0.001796635	0.067644527	0.25507616	0.638999003
100115623	LOC100115623	uncharacterized LOC100115623	1	n.s.	3	20970.93223	0.037234982	0.067734313	0.274744963	0.745696286	0.090136199	-1.032644449
100115623	LOC100115623	uncharacterized LOC100115623	2	Upregulated	3	20970.93223	0.321764568	0.111857961	0.000291594	0.006259966	0.295398449	1.047659766
100115623	LOC100115623	uncharacterized LOC100115623	4	n.s.	3	20970.93223	0.035205273	0.054236299	0.118383415	0.633742167	0.127495385	-0.654014321
100115632	LOC100115632	MOXD1 homolog 2	0.5	n.s.	8	13908.58537	-0.054250276	0.06227463	0.166919714	0.62451743	-0.089790318	-0.135678587
100115632	LOC100115632	MOXD1 homolog 2	1	n.s.	8	13908.58537	-0.034942791	0.05917412	0.289116378	0.75657824	-0.068955092	0.018899346
100115632	LOC100115632	MOXD1 homolog 2	2	Downregulated	8	13908.58537	-0.260693384	0.086343147	0.000438131	0.008371666	-0.228007574	-1.161121642
100115632	LOC100115632	MOXD1 homolog 2	4	n.s.	8	13908.58537	0.037842202	0.048902061	0.119637631	0.635510773	0.100743009	1.277900883
100115643	LOC100115643	uncharacterized LOC100115643	0.5	n.s.	9	42846.35498	0.011409755	0.05579012	0.75930547	0.958658054	0.017465875	0.789051786
100115643	LOC100115643	uncharacterized LOC100115643	1	n.s.	9	42846.35498	-0.013777444	0.050839577	0.645505766	0.934976615	-0.027636032	0.304905038
100115643	LOC100115643	uncharacterized LOC100115643	2	Downregulated	9	42846.35498	-0.218772412	0.078840236	0.00153783	0.019703758	-0.192529485	-1.465144909
100115643	LOC100115643	uncharacterized LOC100115643	4	n.s.	9	42846.35498	-0.008658673	0.044804162	0.719039681	0.969356516	-0.021461268	0.371188085
100115647	LOC100115647	F-box only protein 6	0.5	n.s.	7	2142.883429	0.043418239	0.062577973	0.261521315	0.73072978	0.072194475	0.048751244
100115647	LOC100115647	F-box only protein 6	1	n.s.	7	2142.883429	-0.0318415	0.059874841	0.331719918	0.78850913	-0.062304889	-0.972592119
100115647	LOC100115647	F-box only protein 6	2	Upregulated	7	2142.883429	0.29417695	0.092255069	0.000159347	0.003902374	0.24530482	1.36329353
100115647	LOC100115647	F-box only protein 6	4	n.s.	7	2142.883429	0.002847595	0.046762282	0.901524788	0.9928455	0.007903546	-0.439452656
100115660	LOC100115660	progestin and adipoQ receptor family member 4	0.5	n.s.	8	20632.7521	0.123443243	0.049078547	0.001247486	0.056403223	0.124158544	0.436096989
100115660	LOC100115660	progestin and adipoQ receptor family member 4	1	n.s.	8	20632.7521	0.081601464	0.051640542	0.020441499	0.228183288	0.089657545	-0.028376474
100115660	LOC100115660	progestin and adipoQ receptor family member 4	2	n.s.	8	20632.7521	-0.011647747	0.050335648	0.806035575	0.918862674	-0.010095591	-1.371313936
100115660	LOC100115660	progestin and adipoQ receptor family member 4	4	Upregulated	8	20632.75	0.1471194	0.06408856	2.08E-05	0.005469983	0.163340877	0.963593421
100115668	LOC100115668	uncharacterized LOC100115668	0.5	n.s.	10	10905.65516	0.056392136	0.080880858	0.131464433	0.562765475	0.15429152	-0.097241117
100115668	LOC100115668	uncharacterized LOC100115668	1	n.s.	10	10905.65516	0.128843556	0.135343107	0.015268058	0.194441366	0.261074826	0.331215093
100115668	LOC100115668	uncharacterized LOC100115668	2	Upregulated	10	10905.65516	0.48920106	0.167824046	3.94E-05	0.001389127	0.447063203	1.077472893
100115668	LOC100115668	uncharacterized LOC100115668	4	n.s.	10	10905.65516	-0.027248625	0.059042518	0.169781727	0.706038988	-0.148322613	-1.311446869
100115679	LOC100115679	uncharacterized LOC100115679	0.5	n.s.	8	10196.62474	-0.081510664	0.076433265	0.048124583	0.366869551	-0.16409151	0.140344899
100115679	LOC100115679	uncharacterized LOC100115679	1	Downregulated	8	10196.62474	-0.26067883	0.146177047	0.000499249	0.028021114	-0.286137043	-0.431591318
100115679	LOC100115679	uncharacterized LOC100115679	2	Downregulated	8	10196.62474	-0.505803504	0.125907111	3.97E-07	3.56E-05	-0.413260947	-1.027326066
100115679	LOC100115679	uncharacterized LOC100115679	4	n.s.	8	10196.62	0.02288446	0.05107537	0.2927215	0.8206575	0.087330604	1.318572485
100115681	LOC100115681	uncharacterized LOC100115681	0.5	Downregulated	6	52.50410712	-0.668771799	0.926123009	0.000832045	0.045354186	-0.568293675	-1.006484348
100115681	LOC100115681	uncharacterized LOC100115681	1	n.s.	6	52.50410712	0.007399389	0.147732058	0.774790761	0.963440056	0.038413192	1.370040153
100115681	LOC100115681	uncharacterized LOC100115681	2	n.s.	6	52.50410712	-0.14561365	0.314976413	0.105394616	0.316419044	-0.39557273	-0.329921119
100115681	LOC100115681	uncharacterized LOC100115681	4	n.s.	6	52.50410712	-0.030204592	0.175263896	0.124564461	0.64584612	-0.319933277	-0.033634686
100115690	LOC100115690	negative elongation factor E	0.5	n.s.	7	410.6463891	-0.034341589	0.091699321	0.265970636	0.734255629	-0.139431542	0.007621261
100115690	LOC100115690	negative elongation factor E	1	Downregulated	7	410.6463891	-0.953998818	0.236284703	2.10E-06	0.000797469	-0.665393678	-1.382967533
100115690	LOC100115690	negative elongation factor E	2	n.s.	7	410.6463891	0.175683473	0.175717267	0.091023171	0.290043415	0.218408421	0.95371264
100115690	LOC100115690	negative elongation factor E	4	n.s.	7	410.6463891	0.002002011	0.059500727	0.891616656	0.992209363	0.017160279	0.421633632
100115733	LOC100115733	repressor of RNA polymerase III transcription MAF1 homolog	0.5	n.s.	3	22634.3656	0.064550315	0.055273013	0.094468523	0.494122103	0.085779134	-0.04578569
100115733	LOC100115733	repressor of RNA polymerase III transcription MAF1 homolog	1	n.s.	3	22634.3656	0.050865673	0.056348332	0.131397393	0.565829758	0.07716814	-0.139557759
100115733	LOC100115733	repressor of RNA polymerase III transcription MAF1 homolog	2	Upregulated	3	22634.3656	0.255555685	0.068837444	3.96E-05	0.001393432	0.210231918	1.309481324
100115733	LOC100115733	repressor of RNA polymerase III transcription MAF1 homolog	4	n.s.	3	22634.3656	-0.006408518	0.042102388	0.797406502	0.983787277	-0.013244845	-1.124137876
100115767	LOC100115767	uncharacterized LOC100115767	0.5	n.s.	4	2167.576075	-0.001044652	0.202576905	0.952017004	0.993460044	-1.159019048	-0.66117554
100115767	LOC100115767	uncharacterized LOC100115767	1	n.s.	4	2167.576075	0.009178481	0.215108711	0.606338146	0.922721659	1.093607854	0.131776251
100115767	LOC100115767	uncharacterized LOC100115767	2	Upregulated	4	2167.576075	1.2348062	2.568910816	0.000574569	0.010051441	4.586638439	1.361365073
100115767	LOC100115767	uncharacterized LOC100115767	4	n.s.	4	2167.576075	-0.007084838	0.175250557	0.550909552	0.935668352	-1.644202005	-0.831965783
100115795	LOC100115795	60S ribosomal protein L32	0.5	n.s.	3	10262.67945	0.006844207	0.091233681	0.791510272	0.967211668	0.016752684	-0.346642006
100115795	LOC100115795	60S ribosomal protein L32	1	n.s.	3	10262.67945	0.016187038	0.0997147	0.577801811	0.911702282	0.148528128	-0.076343671
100115795	LOC100115795	60S ribosomal protein L32	2	Upregulated	3	10262.67945	0.82738416	0.360396454	0.000120277	0.003201718	0.864100046	1.391440405
100115795	LOC100115795	60S ribosomal protein L32	4	n.s.	3	10262.67945	-0.01991609	0.085298612	0.207769881	0.745696794	-0.286392534	-0.968454729
100115806	LOC100115806	homeobox protein six1b	0.5	n.s.	8	1694.811573	0.20157578	0.725841034	0.004617447	0.110052306	1.157919664	0.576744493
100115806	LOC100115806	homeobox protein six1b	1	n.s.	8	1694.811573	-0.006871616	0.182633054	0.741803795	0.958086937	-0.438241605	-0.133839057
100115806	LOC100115806	homeobox protein six1b	2	Downregulated	8	1694.811573	-0.61509806	1.342371083	0.0018211	0.022272611	-3.172120749	-1.350915042
100115806	LOC100115806	homeobox protein six1b	4	n.s.	8	1694.811573	0.035993623	0.263495492	0.0728297	0.532923237	1.902029971	0.908009606
100115813	LOC100115813	uncharacterized LOC100115813	0.5	n.s.	10	1323.0316	0.169000029	0.250627087	0.008340191	0.152244433	0.453781718	0.235430191
100115813	LOC100115813	uncharacterized LOC100115813	1	Upregulated	10	1323.0316	0.45716246	0.357671972	0.001201856	0.044781764	0.570227133	0.718116105
100115813	LOC100115813	uncharacterized LOC100115813	2	Upregulated	10	1323.0316	0.43666248	0.275324107	0.002870277	0.030352243	0.521653493	0.516770162
100115813	LOC100115813	uncharacterized LOC100115813	4	n.s.	10	1323.0316	0.003572876	0.061289877	0.801244106	0.983787277	0.042279391	-1.470316457
100115816	LOC100115816	transmembrane protein 115	0.5	Upregulated	1	2950.102991	0.176855963	0.086603553	0.000428139	0.030523074	0.216835881	1.338772605
100115816	LOC100115816	transmembrane protein 115	1	n.s.	1	2950.102991	0.014700411	0.052888426	0.629500234	0.93201708	0.029685304	-1.077247666
100115816	LOC100115816	transmembrane protein 115	2	n.s.	1	2950.102991	0.123300885	0.079758354	0.075434838	0.258290676	0.10925413	-0.050053949
100115816	LOC100115816	transmembrane protein 115	4	n.s.	1	2950.102991	0.038928953	0.048665578	0.111965285	0.622035695	0.096750389	-0.21147099
100115818	LOC100115818	transcription elongation factor SPT5-like	0.5	Downregulated	6	24.56190867	-1.01118284	2.591742972	0.000337597	0.025838362	-0.687995595	-1.370371373
100115818	LOC100115818	transcription elongation factor SPT5-like	1	n.s.	6	24.56190867	0.065013601	0.492256849	0.041744307	0.329532993	0.306796222	0.778752553
100115818	LOC100115818	transcription elongation factor SPT5-like	2	n.s.	6	24.56190867	-0.137814017	0.615534429	0.031871278	0.153377357	-0.107775066	-0.116877123
100115818	LOC100115818	transcription elongation factor SPT5-like	4	n.s.	6	24.56190867	0.018604161	0.232615998	0.197281172	0.73629365	0.274275668	0.708495943
100115827	LOC100115827	formylglycine-generating enzyme	0.5	n.s.	4	1478.119314	-0.009583826	0.073177262	0.782002349	0.964087097	-0.033852739	-0.612477702
100115827	LOC100115827	formylglycine-generating enzyme	1	n.s.	4	1478.119314	-0.014449069	0.070670888	0.645558303	0.934976615	-0.047226683	-0.696136749
100115827	LOC100115827	formylglycine-generating enzyme	2	Upregulated	4	1478.119314	0.301312419	0.146394214	0.003466852	0.034748876	0.296749759	1.455565236
100115827	LOC100115827	formylglycine-generating enzyme	4	n.s.	4	1478.119314	0.007387201	0.053564735	0.689276026	0.962480361	0.040567554	-0.146950785
100115841	LOC100115841	hemicentin-1	0.5	n.s.	5	10476.68983	-0.087859013	0.068310876	0.03547791	0.316980901	-0.139225513	0.042650402
100115841	LOC100115841	hemicentin-1	1	Downregulated	5	10476.68983	-0.474528745	0.100299961	4.97E-08	6.03E-05	-0.361398755	-0.937064895
100115841	LOC100115841	hemicentin-1	2	Downregulated	5	10476.68983	-0.302138464	0.09010203	8.05E-05	0.002400465	-0.25778993	-0.480182015
100115841	LOC100115841	hemicentin-1	4	n.s.	5	10476.68983	0.064964731	0.060805743	0.015238482	0.273221491	0.162824261	1.374596508
100115846	LOC100115846	CaiB/baiF CoA-transferase family protein C7orf10 homolog	0.5	n.s.	7	2964.590904	0.098734831	0.069261817	0.020525585	0.245322257	0.14554812	0.799879943
100115846	LOC100115846	CaiB/baiF CoA-transferase family protein C7orf10 homolog	1	Downregulated	7	2964.590904	-0.248248782	0.108964407	0.000131479	0.012582259	-0.241376786	-1.383509839
100115846	LOC100115846	CaiB/baiF CoA-transferase family protein C7orf10 homolog	2	n.s.	7	2964.590904	0.138412513	0.081875608	0.050431899	0.203611016	0.121317953	0.663150831
100115846	LOC100115846	CaiB/baiF CoA-transferase family protein C7orf10 homolog	4	n.s.	7	2964.591	-0.004149974	0.04597745	0.8595362	0.9917873	-0.010293089	-0.079520935
100115847	LOC100115847	putative oxidoreductase GLYR1 homolog	0.5	n.s.	5	16890.32472	0.037533045	0.045330163	0.28056043	0.750447998	0.043474828	-0.563411973
100115847	LOC100115847	putative oxidoreductase GLYR1 homolog	1	n.s.	5	16890.32472	0.002249351	0.037703062	0.928437259	0.991575465	0.003487195	-0.895286062
100115847	LOC100115847	putative oxidoreductase GLYR1 homolog	2	Upregulated	5	16890.32472	0.150868123	0.054499987	0.002954472	0.030998912	0.12222374	0.090158186
100115847	LOC100115847	putative oxidoreductase GLYR1 homolog	4	Upregulated	5	16890.32472	0.380244986	0.057679824	9.92E-12	2.15E-08	0.276256425	1.368539849
100115892	LOC100115892	ubiquitin-60S ribosomal protein L40	0.5	n.s.	3	15642.48138	0.067987101	0.085213656	0.078085568	0.450534577	0.188671448	0.045001592
100115892	LOC100115892	ubiquitin-60S ribosomal protein L40	1	n.s.	3	15642.48138	0.03939633	0.079149642	0.251076314	0.722662935	0.125132135	-0.298592345
100115892	LOC100115892	ubiquitin-60S ribosomal protein L40	2	Upregulated	3	15642.48138	0.459171571	0.165202742	7.81E-05	0.002363954	0.425579339	1.326100036
100115892	LOC100115892	ubiquitin-60S ribosomal protein L40	4	n.s.	3	15642.48138	-0.003146851	0.052980529	0.865895685	0.992209363	-0.017984915	-1.072509283
100115897	LOC100115897	protein roadkill-like	0.5	n.s.	6	62.25972268	-0.095389194	0.503510517	0.016390671	0.218792757	-1.132037831	-1.218230226
100115897	LOC100115897	protein roadkill-like	1	n.s.	6	62.25972268	0.074833912	0.457833376	0.033542191	0.296324151	0.657331039	0.681875357
100115897	LOC100115897	protein roadkill-like	2	n.s.	6	62.25972268	-0.065962801	0.360149767	0.198944362	0.457674268	-0.366477267	-0.405292253
100115897	LOC100115897	protein roadkill-like	4	Upregulated	6	62.25972268	1.796087759	3.371319286	0.000280495	0.03434623	0.901963502	0.941647122
100115898	LOC100115898	T-complex protein 1 subunit epsilon	0.5	n.s.	5	2889.308962	-0.020621424	0.098738183	0.435699346	0.849924794	-0.229700811	-0.382957014
100115898	LOC100115898	T-complex protein 1 subunit epsilon	1	n.s.	5	2889.308962	-0.296228162	0.364667269	0.005071428	0.104380496	-0.643733664	-1.037425977
100115898	LOC100115898	T-complex protein 1 subunit epsilon	2	n.s.	5	2889.308962	0.036244319	0.17779923	0.696222581	0.859264276	0.069739833	0.090374044
100115898	LOC100115898	T-complex protein 1 subunit epsilon	4	Upregulated	5	2889.309	0.8821561	0.510088	0.000151802	0.02530615	0.853962775	1.330008947
100115904	LOC100115904	NK-tumor recognition protein	0.5	n.s.	9	10676.61287	-0.021457685	0.081926108	0.496316193	0.879858842	-0.120056772	0.404510215
100115904	LOC100115904	NK-tumor recognition protein	1	n.s.	9	10676.61287	-0.022444083	0.08363615	0.471019062	0.872267237	-0.109154217	0.447916314
100115904	LOC100115904	NK-tumor recognition protein	2	Downregulated	9	10676.61287	-0.647858718	0.237513398	4.96E-05	0.001662495	-0.596450698	-1.492146416
100115904	LOC100115904	NK-tumor recognition protein	4	n.s.	9	10676.61287	-0.006498257	0.057690642	0.683529372	0.961028182	-0.060977834	0.639719888
100115914	LOC100115914	uncharacterized LOC100115914	0.5	Upregulated	3	95.24247466	1.049729415	0.694082099	0.000234654	0.021294848	0.528664515	0.898494828
100115914	LOC100115914	uncharacterized LOC100115914	1	n.s.	3	95.24247466	0.079631374	0.213766405	0.073615645	0.434797906	0.22513783	-0.650733848
100115914	LOC100115914	uncharacterized LOC100115914	2	Upregulated	3	95.24247466	0.88027945	0.543418479	0.000273827	0.005995477	0.511027002	0.808471308
100115914	LOC100115914	uncharacterized LOC100115914	4	n.s.	3	95.24247466	0.021168408	0.113726801	0.196176614	0.73572682	0.145692103	-1.056232288
100115918	LOC100115918	isocitrate dehydrogenase [NAD] subunit gamma, mitochondrial	0.5	Upregulated	1	7061.356617	0.188917536	0.084265617	0.000181926	0.018744987	0.221193171	1.390808721
100115918	LOC100115918	isocitrate dehydrogenase [NAD] subunit gamma, mitochondrial	1	n.s.	1	7061.356617	0.01283607	0.050535749	0.667126758	0.93886909	0.024735917	-0.966148129
100115918	LOC100115918	isocitrate dehydrogenase [NAD] subunit gamma, mitochondrial	2	n.s.	1	7061.356617	0.112927067	0.075419223	0.089214478	0.286451579	0.099652899	-0.06734653
100115918	LOC100115918	isocitrate dehydrogenase [NAD] subunit gamma, mitochondrial	4	n.s.	1	7061.356617	0.031667764	0.046162678	0.197405163	0.736389372	0.075483502	-0.357314063
100115919	LOC100115919	probable peroxisomal membrane protein PEX13	0.5	n.s.	3	7790.14578	0.10344821	0.050163826	0.006627573	0.136031209	0.1081644	0.445564499
100115919	LOC100115919	probable peroxisomal membrane protein PEX13	1	n.s.	3	7790.14578	0.034194613	0.044700673	0.231188169	0.702926471	0.048237938	-0.372825965
100115919	LOC100115919	probable peroxisomal membrane protein PEX13	2	Upregulated	3	7790.14578	0.199213985	0.054602662	9.20E-05	0.002648621	0.157319105	1.116849626
100115919	LOC100115919	probable peroxisomal membrane protein PEX13	4	n.s.	3	7790.14578	-0.00731417	0.037890517	0.77422425	0.980019882	-0.011569294	-1.18958816
100115921	LOC100115921	F-box/WD repeat-containing protein 5	0.5	n.s.	2	46695.18243	-0.002073674	0.066339037	0.954944924	0.994554903	-0.005004592	-0.690107176
100115921	LOC100115921	F-box/WD repeat-containing protein 5	1	Upregulated	2	46695.18243	0.264793347	0.154321197	0.000587985	0.030433389	0.295642063	1.179536385
100115921	LOC100115921	F-box/WD repeat-containing protein 5	2	n.s.	2	46695.18243	0.179297735	0.10554231	0.033495706	0.158492057	0.181040588	0.46685954
100115921	LOC100115921	F-box/WD repeat-containing protein 5	4	n.s.	2	46695.18	-0.01152704	0.0504259	0.5825727	0.940784	-0.047807724	-0.95628875
100115929	LOC100115929	RING1 and YY1-binding protein	0.5	Upregulated	1	11439.21488	0.21622368	0.058073682	6.72E-07	0.000341647	0.200717621	1.114874698
100115929	LOC100115929	RING1 and YY1-binding protein	1	n.s.	1	11439.21488	-0.009666349	0.03824952	0.702271062	0.948268364	-0.015226655	-1.153039426
100115929	LOC100115929	RING1 and YY1-binding protein	2	Upregulated	1	11439.21488	0.17638051	0.054376241	0.000503075	0.00922804	0.14036655	0.481048931
100115929	LOC100115929	RING1 and YY1-binding protein	4	n.s.	1	11439.21488	0.033786872	0.038577647	0.190389562	0.727913987	0.052392287	-0.442884202
100115956	LOC100115956	60S ribosomal protein L22	0.5	n.s.	4	22388.79653	0.015589076	0.069938641	0.665623003	0.934426787	0.038123511	-0.865844622
100115956	LOC100115956	60S ribosomal protein L22	1	n.s.	4	22388.79653	0.026057599	0.069400261	0.425747366	0.850855088	0.079526494	-0.460082216
100115956	LOC100115956	60S ribosomal protein L22	2	Upregulated	4	22388.79653	0.265710929	0.124282395	0.004636991	0.042119047	0.271815196	1.424408248
100115956	LOC100115956	60S ribosomal protein L22	4	n.s.	4	22388.79653	0.024825533	0.054814536	0.225943516	0.765375386	0.116423337	-0.09848141
100115971	LOC100115971	metabotropic glutamate receptor-like	0.5	n.s.	8	832.5081527	-0.061722196	0.074228595	0.115633538	0.533421988	-0.122586378	0.201149256
100115971	LOC100115971	metabotropic glutamate receptor-like	1	n.s.	8	832.5081527	-0.152597946	0.123350987	0.00636081	0.117108882	-0.208634384	-0.193844772
100115971	LOC100115971	metabotropic glutamate receptor-like	2	Downregulated	8	832.5081527	-0.613803286	0.135038419	3.10E-08	5.07E-06	-0.430513648	-1.212357438
100115971	LOC100115971	metabotropic glutamate receptor-like	4	n.s.	8	832.5081527	0.026691523	0.053245967	0.212115563	0.750766631	0.096110376	1.205052954
100115973	LOC100115973	uncharacterized LOC100115973	0.5	n.s.	4	82.71967325	-0.001388762	0.264882779	0.906944606	0.986969	-0.281728178	-1.039192655
100115973	LOC100115973	uncharacterized LOC100115973	1	n.s.	4	82.71967325	-0.060348326	0.748674777	0.052868082	0.373077573	0.053212579	-0.455444675
100115973	LOC100115973	uncharacterized LOC100115973	2	Upregulated	4	82.71967325	2.896986092	7.188158156	0.00036366	0.007400325	1.056466065	1.293065127
100115973	LOC100115973	uncharacterized LOC100115973	4	n.s.	4	82.71967	0.02133219	0.4073853	0.1670511	0.7038773	0.430193292	0.201572203
100115975	LOC100115975	60S ribosomal protein L29	0.5	n.s.	3	10014.01179	0.33750415	0.335677516	0.001484969	0.061454492	0.534516473	0.555219469
100115975	LOC100115975	60S ribosomal protein L29	1	n.s.	3	10014.01179	0.051083019	0.112842442	0.156888905	0.606314994	0.244936743	-0.540698179
100115975	LOC100115975	60S ribosomal protein L29	2	Upregulated	3	10014.01179	0.68088432	0.272947901	9.81E-05	0.002775347	0.675300505	1.088018175
100115975	LOC100115975	60S ribosomal protein L29	4	n.s.	3	10014.01	0.009184897	0.06115325	0.543745	0.9343602	0.096478646	-1.102539465
100115982	LOC100115982	uncharacterized LOC100115982	0.5	n.s.	9	5017.52396	-0.055564345	0.067270165	0.157935087	0.611198683	-0.104462274	0.10564917
100115982	LOC100115982	uncharacterized LOC100115982	1	n.s.	9	5017.52396	-0.02594923	0.060897439	0.423527976	0.849757831	-0.058510864	0.602722031
100115982	LOC100115982	uncharacterized LOC100115982	2	Downregulated	9	5017.52396	-0.275053498	0.099153519	0.000771114	0.012236763	-0.247702761	-1.443834518
100115982	LOC100115982	uncharacterized LOC100115982	4	n.s.	9	5017.52396	-0.013899978	0.048456187	0.534182267	0.933026668	-0.046239727	0.735463317
100115984	LOC100115984	protein henna	0.5	n.s.	10	6532.220749	0.25252809	0.338416971	0.004307264	0.10690542	0.540841528	0.244170916
100115984	LOC100115984	protein henna	1	n.s.	10	6532.220749	0.167865448	0.252911822	0.015954426	0.199273028	0.516317298	0.172097012
100115984	LOC100115984	protein henna	2	Upregulated	10	6532.220749	0.790174999	0.329520035	0.000104957	0.002901417	0.791275648	0.980168121
100115984	LOC100115984	protein henna	4	n.s.	10	6532.220749	-0.001664851	0.062865188	0.90271655	0.99298603	-0.017399671	-1.396436048
100115990	LOC100115990	unc-112-related protein	0.5	n.s.	8	20494.07245	-0.044201735	0.057193898	0.247991432	0.72024809	-0.067513861	0.429445236
100115990	LOC100115990	unc-112-related protein	1	n.s.	8	20494.07245	-0.047412078	0.059411076	0.165009345	0.617579151	-0.080579714	0.193008895
100115990	LOC100115990	unc-112-related protein	2	Downregulated	8	20494.07245	-0.195023329	0.075815695	0.003557163	0.03521679	-0.171265654	-1.448020754
100115990	LOC100115990	unc-112-related protein	4	n.s.	8	20494.07245	-0.019159305	0.04460325	0.433012313	0.901098812	-0.045623556	0.825566624
100115991	LOC100115991	zinc finger protein 830	0.5	n.s.	9	33375.05795	0.037379508	0.066024479	0.327221687	0.788116887	0.07261236	0.474859732
100115991	LOC100115991	zinc finger protein 830	1	n.s.	9	33375.05795	0.033532955	0.064792568	0.316755202	0.776390091	0.08193426	0.533364022
100115991	LOC100115991	zinc finger protein 830	2	Downregulated	9	33375.05795	-0.256369016	0.102065544	0.00207107	0.024464891	-0.241983391	-1.499544819
100115991	LOC100115991	zinc finger protein 830	4	n.s.	9	33375.06	0.02132859	0.04989134	0.3357197	0.8497884	0.07523526	0.491321066
100116003	LOC100116003	sodium-coupled monocarboxylate transporter 1	0.5	n.s.	5	20442.95113	-0.099373538	0.117503591	0.021309579	0.250098553	-0.285415351	-0.148844684
100116003	LOC100116003	sodium-coupled monocarboxylate transporter 1	1	n.s.	5	20442.95113	-0.28056692	0.225172954	0.001983268	0.060094378	-0.387835594	-0.47581375
100116003	LOC100116003	sodium-coupled monocarboxylate transporter 1	2	Downregulated	5	20442.95113	-0.513767015	0.196030749	9.64E-05	0.002746846	-0.495095862	-0.818234238
100116003	LOC100116003	sodium-coupled monocarboxylate transporter 1	4	n.s.	5	20442.95113	0.033905458	0.070858601	0.091191246	0.575889176	0.213182663	1.442892673
100116029	LOC100116029	centromere protein J	0.5	Downregulated	6	333.2112088	-1.179237029	0.453212227	4.36E-05	0.007362125	-0.776670109	-1.283359269
100116029	LOC100116029	centromere protein J	1	n.s.	6	333.2112088	0.021071191	0.110179459	0.476346631	0.874798971	0.140070853	0.757969283
100116029	LOC100116029	centromere protein J	2	n.s.	6	333.2112088	-0.210341801	0.248346501	0.063130881	0.231984433	-0.336486057	-0.303191141
100116029	LOC100116029	centromere protein J	4	n.s.	6	333.2112088	0.009961124	0.074708579	0.463187309	0.909030326	0.171781951	0.828581127
100116041	LOC100116041	dynein heavy chain-like protein PF11_0240	0.5	n.s.	9	7906.767393	-0.002935797	0.061000783	0.937394034	0.990746897	-0.007187385	0.374656615
100116041	LOC100116041	dynein heavy chain-like protein PF11_0240	1	n.s.	9	7906.767393	0.011998872	0.056194895	0.698540364	0.947632362	0.027591473	0.711063136
100116041	LOC100116041	dynein heavy chain-like protein PF11_0240	2	Downregulated	9	7906.767393	-0.220530588	0.092570817	0.004532377	0.041323809	-0.199153055	-1.48217557
100116041	LOC100116041	dynein heavy chain-like protein PF11_0240	4	n.s.	9	7906.767	-0.001668846	0.04742225	0.9411788	0.9960494	-0.004933709	0.396455819
100116061	LOC100116061	glutamyl aminopeptidase	0.5	n.s.	9	2001.657324	-0.078802769	0.073989253	0.055037659	0.388906264	-0.142982457	-0.149648753
100116061	LOC100116061	glutamyl aminopeptidase	1	n.s.	9	2001.657324	-0.011234416	0.05941634	0.71983562	0.952755184	-0.024515356	1.008897923
100116061	LOC100116061	glutamyl aminopeptidase	2	Downregulated	9	2001.657324	-0.294325724	0.106180198	0.000593487	0.010309814	-0.262801192	-1.321413704
100116061	LOC100116061	glutamyl aminopeptidase	4	n.s.	9	2001.657324	-0.02355295	0.050414939	0.287454658	0.816729735	-0.080421537	0.462164533
100116062	LOC100116062	uncharacterized LOC100116062	0.5	n.s.	9	182.9645173	0.002276625	0.09152602	0.928863141	0.989112106	0.00890801	0.92248756
100116062	LOC100116062	uncharacterized LOC100116062	1	n.s.	9	182.9645173	-0.066906215	0.158212729	0.100646582	0.503209413	-0.228663242	0.063181418
100116062	LOC100116062	uncharacterized LOC100116062	2	Downregulated	9	182.9645173	-1.06562829	0.34559536	9.76E-06	0.000463556	-0.63420254	-1.403672878
100116062	LOC100116062	uncharacterized LOC100116062	4	n.s.	9	182.9645173	-0.013747207	0.075669546	0.340951743	0.852099665	-0.130565931	0.418003901
100116064	LOC100116064	probable phosphoserine aminotransferase	0.5	n.s.	3	4306.912452	0.068458463	0.092454268	0.071002641	0.433488013	0.212434485	0.087350193
100116064	LOC100116064	probable phosphoserine aminotransferase	1	n.s.	3	4306.912452	0.059811096	0.097734471	0.114761448	0.533537761	0.187400934	-0.105513027
100116064	LOC100116064	probable phosphoserine aminotransferase	2	Upregulated	3	4306.912452	0.342504011	0.167692287	0.002172593	0.025148903	0.360744223	1.229956513
100116064	LOC100116064	probable phosphoserine aminotransferase	4	n.s.	3	4306.912	0.006497056	0.05479336	0.7115496	0.9677711	0.04380625	-1.211793679
100116095	LOC100116095	yrdC domain-containing protein, mitochondrial	0.5	n.s.	7	2880.063897	0.005838554	0.06840672	0.871975134	0.981762867	0.013405056	-0.021128449
100116095	LOC100116095	yrdC domain-containing protein, mitochondrial	1	n.s.	7	2880.063897	-0.104151765	0.105506057	0.025088441	0.25282306	-0.200515634	-1.097374496
100116095	LOC100116095	yrdC domain-containing protein, mitochondrial	2	Upregulated	7	2880.063897	0.304442255	0.124302903	0.001270508	0.017016933	0.28077797	1.324038497
100116095	LOC100116095	yrdC domain-containing protein, mitochondrial	4	n.s.	7	2880.063897	-0.005543728	0.05106675	0.783464987	0.981341726	-0.023248732	-0.205535551
100116097	LOC100116097	RILP-like protein homolog	0.5	n.s.	4	13665.2906	-0.020359157	0.090315971	0.471045978	0.864519175	-0.186035628	-0.898106251
100116097	LOC100116097	RILP-like protein homolog	1	n.s.	4	13665.2906	0.049878064	0.122174205	0.16450971	0.617314459	0.281549444	0.369820969
100116097	LOC100116097	RILP-like protein homolog	2	Upregulated	4	13665.2906	0.479993153	0.294134867	0.002001237	0.023896427	0.603632286	1.243197017
100116097	LOC100116097	RILP-like protein homolog	4	n.s.	4	13665.29	-0.008406613	0.0641042	0.5562655	0.9362923	-0.118477318	-0.714911735
100116111	LOC100116111	uncharacterized LOC100116111	0.5	n.s.	9	9151.135333	-0.018340994	0.058118984	0.625385999	0.924974285	-0.032413133	0.598153088
100116111	LOC100116111	uncharacterized LOC100116111	1	n.s.	9	9151.135333	-0.030482722	0.057249502	0.344577477	0.797369899	-0.058235273	0.25451513
100116111	LOC100116111	uncharacterized LOC100116111	2	Downregulated	9	9151.135333	-0.210912349	0.083224092	0.003356135	0.033976659	-0.188456558	-1.478454204
100116111	LOC100116111	uncharacterized LOC100116111	4	n.s.	9	9151.135333	-0.011244603	0.045898286	0.634183098	0.952010769	-0.030336702	0.625785986
100116130	LOC100116130	probable serine/threonine-protein kinase yakA	0.5	n.s.	8	23790.81786	-0.028057372	0.063651145	0.458598743	0.858971684	-0.056715101	0.074111343
100116130	LOC100116130	probable serine/threonine-protein kinase yakA	1	n.s.	8	23790.81786	-0.034180176	0.06356011	0.307087806	0.771605967	-0.077049105	-0.090673122
100116130	LOC100116130	probable serine/threonine-protein kinase yakA	2	Downregulated	8	23790.81786	-0.225916799	0.096398867	0.004700649	0.042474218	-0.215619679	-1.213633336
100116130	LOC100116130	probable serine/threonine-protein kinase yakA	4	n.s.	8	23790.81786	0.025941751	0.049767359	0.253199399	0.788645642	0.08594284	1.230195115
100116163	LOC100116163	synaptobrevin homolog YKT6	0.5	n.s.	3	4468.682996	0.075288569	0.068375074	0.065351536	0.4161861	0.125175303	0.01888078
100116163	LOC100116163	synaptobrevin homolog YKT6	1	n.s.	3	4468.682996	0.055973522	0.069077018	0.126117837	0.556124433	0.106735749	-0.093827995
100116163	LOC100116163	synaptobrevin homolog YKT6	2	Upregulated	3	4468.682996	0.401002929	0.101422338	1.65E-06	0.000121951	0.328189644	1.259772933
100116163	LOC100116163	synaptobrevin homolog YKT6	4	n.s.	3	4468.682996	-0.024175866	0.048391928	0.296167329	0.822563783	-0.071755333	-1.184825717
100116166	LOC100116166	acetyl-coenzyme A transporter 1	0.5	n.s.	10	1891.076332	0.038494075	0.072412219	0.298991344	0.763847863	0.09075631	-0.283586025
100116166	LOC100116166	acetyl-coenzyme A transporter 1	1	n.s.	10	1891.076332	0.133811525	0.124850095	0.011691444	0.165235533	0.227951936	0.363909058
100116166	LOC100116166	acetyl-coenzyme A transporter 1	2	Upregulated	10	1891.076332	0.46780112	0.146492373	1.63E-05	0.000688781	0.392321737	1.13965272
100116166	LOC100116166	acetyl-coenzyme A transporter 1	4	n.s.	10	1891.076332	-0.024091401	0.054432898	0.240009609	0.778459703	-0.107652263	-1.219975754
100116170	LOC100116170	farnesol dehydrogenase	0.5	n.s.	10	1842.476754	-0.327849163	0.46404692	0.003946262	0.102615854	-0.768153075	-0.176711228
100116170	LOC100116170	farnesol dehydrogenase	1	n.s.	10	1842.476754	-0.06642614	0.175630576	0.103988772	0.511339163	-0.435735637	0.910251898
100116170	LOC100116170	farnesol dehydrogenase	2	n.s.	10	1842.476754	-0.208576294	0.261369859	0.064963071	0.236899198	-0.530468602	0.600487042
100116170	LOC100116170	farnesol dehydrogenase	4	Downregulated	10	1842.476754	-1.139534892	0.555064619	6.83E-05	0.01386845	-1.122086131	-1.334027712
100116177	LOC100116177	rho GTPase-activating protein 11A	0.5	Downregulated	6	572.1996885	-0.410511577	0.233014318	0.000115836	0.013626782	-0.342985245	-0.90648074
100116177	LOC100116177	rho GTPase-activating protein 11A	1	n.s.	6	572.1996885	0.000984155	0.0683951	0.974650768	0.997829948	0.004530114	0.565323552
100116177	LOC100116177	rho GTPase-activating protein 11A	2	Downregulated	6	572.1996885	-0.38963359	0.157768134	0.000406325	0.007986665	-0.312705309	-0.778238521
100116177	LOC100116177	rho GTPase-activating protein 11A	4	n.s.	6	572.1997	0.03057591	0.06108537	0.1308402	0.6516477	0.135354971	1.119395709
100116202	LOC100116202	elongation of very long chain fatty acids protein 4	0.5	Upregulated	3	8993.298279	0.292062787	0.260191635	0.001038619	0.049250086	0.42509462	0.12250176
100116202	LOC100116202	elongation of very long chain fatty acids protein 4	1	n.s.	3	8993.298279	0.072891869	0.114395153	0.075012823	0.437976384	0.251817118	-0.758842157
100116202	LOC100116202	elongation of very long chain fatty acids protein 4	2	Upregulated	3	8993.298279	0.82263664	0.196098486	3.82E-07	3.45E-05	0.67007948	1.368571871
100116202	LOC100116202	elongation of very long chain fatty acids protein 4	4	n.s.	3	8993.298279	0.042422252	0.086784544	0.051166792	0.462993594	0.257048938	-0.732231475
100116207	LOC100116207	kinesin 5	0.5	n.s.	6	510.4353729	-0.309931608	0.458167179	0.004494768	0.108566585	-0.684348494	-1.161780147
100116207	LOC100116207	kinesin 5	1	Upregulated	6	510.4353729	0.606196645	0.522217798	0.000762006	0.035943975	0.769698122	1.244490405
100116207	LOC100116207	kinesin 5	2	n.s.	6	510.4353729	-0.066241705	0.200495929	0.473777072	0.718768675	-0.141128008	-0.262816219
100116207	LOC100116207	kinesin 5	4	n.s.	6	510.4353729	0.004125527	0.072881946	0.744530959	0.975105647	0.126518327	0.18010596
100116208	LOC100116208	probable serine/threonine-protein kinase yakA	0.5	n.s.	2	9653.445002	-0.009641323	0.076144854	0.771982833	0.962138698	-0.04792097	-0.197689105
100116208	LOC100116208	probable serine/threonine-protein kinase yakA	1	Upregulated	2	9653.445002	0.482076948	0.237459729	0.000210547	0.015913039	0.465225348	1.115641793
100116208	LOC100116208	probable serine/threonine-protein kinase yakA	2	n.s.	2	9653.445002	0.123605684	0.132344979	0.186721979	0.441827189	0.164384919	0.345680054
100116208	LOC100116208	probable serine/threonine-protein kinase yakA	4	Downregulated	2	9653.445	-0.4572416	0.2837202	0.000184241	0.0270846	-0.464407823	-1.263632742
100116214	LOC100116214	calcyphosin-like protein	0.5	n.s.	10	4538.61972	-0.0300509	0.095134866	0.303981028	0.76938341	-0.200016141	0.144700455
100116214	LOC100116214	calcyphosin-like protein	1	n.s.	10	4538.61972	0.002379726	0.088206151	0.933692222	0.992377892	0.01875471	0.815939545
100116214	LOC100116214	calcyphosin-like protein	2	n.s.	10	4538.61972	-0.038790869	0.160924157	0.680207703	0.850206964	-0.090102621	0.481940316
100116214	LOC100116214	calcyphosin-like protein	4	Downregulated	10	4538.61972	-0.683953539	0.432913449	0.000223494	0.028853641	-0.717344126	-1.442580316
100116220	LOC100116220	formin-binding protein 4	0.5	n.s.	9	20757.35619	-0.063792141	0.057249298	0.102100642	0.508901001	-0.088972185	0.455495302
100116220	LOC100116220	formin-binding protein 4	1	n.s.	9	20757.35619	-0.039919604	0.055005955	0.218611428	0.688602704	-0.066224926	0.621474624
100116220	LOC100116220	formin-binding protein 4	2	Downregulated	9	20757.35619	-0.457101078	0.078826115	4.61E-11	2.43E-08	-0.356160392	-1.4940898
100116220	LOC100116220	formin-binding protein 4	4	n.s.	9	20757.35619	-0.044004561	0.045728056	0.085174503	0.559393001	-0.094231489	0.417119874
100116226	LOC100116226	cytochrome P450 306a1	0.5	n.s.	10	69.7768279	0.021720146	0.109692423	0.39481982	0.830382127	0.09365134	-0.480428181
100116226	LOC100116226	cytochrome P450 306a1	1	Upregulated	10	69.7768279	0.859825105	0.56780554	0.000202081	0.015720123	0.350354847	0.699559909
100116226	LOC100116226	cytochrome P450 306a1	2	Upregulated	10	69.7768279	1.061738863	0.480386912	5.39E-05	0.001764353	0.40537251	0.952459404
100116226	LOC100116226	cytochrome P450 306a1	4	n.s.	10	69.7768279	-0.006574921	0.07495825	0.6108236	0.947398474	-0.056709461	-1.171591132
100116233	LOC100116233	venom acid phosphatase Acph-1	0.5	n.s.	10	125.2327358	0.069603381	0.212812141	0.069782024	0.430692965	0.306541117	-0.10138274
100116233	LOC100116233	venom acid phosphatase Acph-1	1	n.s.	10	125.2327358	0.092239134	0.2357567	0.055102712	0.381559748	0.334580534	0.116393655
100116233	LOC100116233	venom acid phosphatase Acph-1	2	Upregulated	10	125.2327358	0.573361979	0.493587422	0.002104334	0.024659839	0.475687588	1.212343179
100116233	LOC100116233	venom acid phosphatase Acph-1	4	n.s.	10	125.2327358	0.012297599	0.094322749	0.378557216	0.877504584	0.161568654	-1.227354095
100116243	LOC100116243	uncharacterized LOC100116243	0.5	n.s.	9	1196.377565	-0.046574205	0.095015068	0.1591318	0.611915713	-0.188176747	0.064939182
100116243	LOC100116243	uncharacterized LOC100116243	1	n.s.	9	1196.377565	-0.015914135	0.083641074	0.598069679	0.918863811	-0.081958911	0.773107281
100116243	LOC100116243	uncharacterized LOC100116243	2	Downregulated	9	1196.377565	-0.383280916	0.224610482	0.003212392	0.032990371	-0.41250509	-1.430686984
100116243	LOC100116243	uncharacterized LOC100116243	4	n.s.	9	1196.378	-0.01159262	0.06077988	0.4616176	0.9084932	-0.109027044	0.592640521
100116244	LOC100116244	epithelial membrane protein	0.5	n.s.	4	19618.65315	0.016754558	0.073758922	0.629731507	0.926770558	0.049656121	-0.203680114
100116244	LOC100116244	epithelial membrane protein	1	n.s.	4	19618.65315	-0.025786399	0.074217377	0.426684247	0.851575971	-0.078427883	-0.8465846
100116244	LOC100116244	epithelial membrane protein	2	Upregulated	4	19618.65315	0.375190277	0.158955206	0.00065344	0.010902177	0.378007839	1.444447575
100116244	LOC100116244	epithelial membrane protein	4	n.s.	4	19618.65315	0.001786653	0.053281026	0.92251028	0.994138907	0.011702809	-0.394182862
100116247	LOC100116247	E3 ubiquitin-protein ligase synoviolin A	0.5	n.s.	5	1223.724019	-0.047131372	0.135623013	0.131676901	0.562905459	-0.368307816	-0.752944148
100116247	LOC100116247	E3 ubiquitin-protein ligase synoviolin A	1	n.s.	5	1223.724019	-0.024706741	0.113567223	0.413602572	0.843437286	-0.226814519	-0.580709228
100116247	LOC100116247	E3 ubiquitin-protein ligase synoviolin A	2	n.s.	5	1223.724019	0.046238176	0.185620575	0.617241763	0.81535711	0.159980733	-0.109876679
100116247	LOC100116247	E3 ubiquitin-protein ligase synoviolin A	4	Upregulated	5	1223.724	2.153232	0.3921562	5.66E-11	1.05E-07	1.436125193	1.443530054
100116269	LOC100116269	inactive serine protease scarface	0.5	n.s.	1	80.46791084	1.95E-05	0.264375187	0.998688333	0.999868816	0.094866341	1.477085874
100116269	LOC100116269	inactive serine protease scarface	1	n.s.	1	80.46791084	-0.031354963	0.493936307	0.140427014	0.581842309	-0.86603704	-0.723621321
100116269	LOC100116269	inactive serine protease scarface	2	Downregulated	1	80.46791084	-28.66505579	6.351507766	1.92E-07	2.03E-05	-0.682584184	-0.303468755
100116269	LOC100116269	inactive serine protease scarface	4	Downregulated	1	80.46791084	-18.43299176	11.88314054	5.08E-06	0.002129821	-0.74656286	-0.449995799
100116271	LOC100116271	cys-loop ligand-gated ion channel subunit 8916	0.5	n.s.	9	4606.614351	-0.010133175	0.06825843	0.780502354	0.964013748	-0.02492127	0.187952496
100116271	LOC100116271	cys-loop ligand-gated ion channel subunit 8916	1	n.s.	9	4606.614351	0.007139523	0.0634505	0.819691251	0.974043049	0.022262343	0.467620522
100116271	LOC100116271	cys-loop ligand-gated ion channel subunit 8916	2	Downregulated	9	4606.614351	-0.316517115	0.124378672	0.000829571	0.012795472	-0.30173017	-1.452756934
100116271	LOC100116271	cys-loop ligand-gated ion channel subunit 8916	4	n.s.	9	4606.614351	0.017374487	0.052018564	0.398286756	0.889218082	0.07786395	0.797183916
100116276	LOC100116276	caspase-1-like	0.5	Downregulated	6	169.8299542	-0.831026979	0.737108519	0.000564679	0.036791008	-0.776170096	-1.193151648
100116276	LOC100116276	caspase-1-like	1	n.s.	6	169.8299542	0.23537971	0.408447797	0.00762643	0.127766714	0.509960647	1.03296737
100116276	LOC100116276	caspase-1-like	2	n.s.	6	169.8299542	-0.172757791	0.278961582	0.097854223	0.30201859	-0.328430006	-0.418173883
100116276	LOC100116276	caspase-1-like	4	n.s.	6	169.8299542	0.012403003	0.096422744	0.376325321	0.876474682	0.247312121	0.578358161
100116287	LOC100116287	uncharacterized LOC100116287	0.5	n.s.	8	25829.80492	-0.010031264	0.053622647	0.785762973	0.965112005	-0.015586625	0.497438707
100116287	LOC100116287	uncharacterized LOC100116287	1	n.s.	8	25829.80492	-0.042537798	0.056804768	0.19896594	0.671262872	-0.070656622	0.197594462
100116287	LOC100116287	uncharacterized LOC100116287	2	Downregulated	8	25829.80492	-0.480134447	0.082015848	2.47E-11	1.50E-08	-0.374959031	-1.459266468
100116287	LOC100116287	uncharacterized LOC100116287	4	n.s.	8	25829.8	0.01475342	0.04382746	0.5482747	0.9352203	0.033413406	0.764233299
100116295	LOC100116295	uncharacterized LOC100116295	0.5	n.s.	1	14497.94438	-0.003989436	0.050125754	0.912021179	0.987729775	-0.005392426	1.275082269
100116295	LOC100116295	uncharacterized LOC100116295	1	Downregulated	1	14497.94438	-0.148102961	0.068990479	0.001425813	0.049910966	-0.159615769	-1.169885037
100116295	LOC100116295	uncharacterized LOC100116295	2	n.s.	1	14497.94438	-0.103400453	0.064785313	0.07872358	0.264826336	-0.089095614	-0.05189946
100116295	LOC100116295	uncharacterized LOC100116295	4	n.s.	1	14497.94438	-0.046182116	0.044203939	0.074783342	0.53753886	-0.089183816	-0.053297772
100116297	LOC100116297	hydroxypyruvate reductase	0.5	n.s.	10	4913.409502	0.039945667	0.096118065	0.203321631	0.670961383	0.227669213	-0.568418447
100116297	LOC100116297	hydroxypyruvate reductase	1	n.s.	10	4913.409502	0.201071105	0.25084909	0.009226066	0.142703643	0.443762207	0.318894024
100116297	LOC100116297	hydroxypyruvate reductase	2	Upregulated	10	4913.409502	0.719690533	0.279698781	7.44E-05	0.002274335	0.671155856	1.2526088
100116297	LOC100116297	hydroxypyruvate reductase	4	n.s.	10	4913.409502	0.010783027	0.062719368	0.474758534	0.912530202	0.121812185	-1.003084376
100116303	LOC100116303	meiosis regulator and mRNA stability factor 1	0.5	n.s.	6	7075.291491	-0.125218632	0.137585675	0.009852707	0.16646096	-0.305774485	-0.629902935
100116303	LOC100116303	meiosis regulator and mRNA stability factor 1	1	n.s.	6	7075.291491	-0.015001045	0.073977126	0.630137395	0.93201708	-0.058219403	0.393686104
100116303	LOC100116303	meiosis regulator and mRNA stability factor 1	2	Downregulated	6	7075.291491	-0.365343196	0.172375864	0.001391915	0.018259264	-0.390921342	-0.98196757
100116303	LOC100116303	meiosis regulator and mRNA stability factor 1	4	n.s.	6	7075.291491	0.021019313	0.059138598	0.253034993	0.788645642	0.141185568	1.218184401
100116305	LOC100116305	ornithine decarboxylase antizyme 1	0.5	Upregulated	10	96587.89092	0.202501154	0.086751373	8.88E-05	0.011170065	0.232246435	0.700479176
100116305	LOC100116305	ornithine decarboxylase antizyme 1	1	n.s.	10	96587.89092	0.130147062	0.0783274	0.0054721	0.109130238	0.165116998	0.147319908
100116305	LOC100116305	ornithine decarboxylase antizyme 1	2	Upregulated	10	96587.89092	0.258703984	0.078603266	0.000180742	0.004299464	0.220982641	0.607663381
100116305	LOC100116305	ornithine decarboxylase antizyme 1	4	n.s.	10	96587.89	-0.0122872	0.04459035	0.6121276	0.9473985	-0.029390955	-1.455462464
100116329	LOC100116329	tubulin beta-1 chain	0.5	n.s.	8	52205.59641	-0.125474077	0.111670443	0.008057269	0.149506444	-0.266601466	-0.045818108
100116329	LOC100116329	tubulin beta-1 chain	1	n.s.	8	52205.59641	-0.163634942	0.144086668	0.006395818	0.117108882	-0.273501673	-0.066696707
100116329	LOC100116329	tubulin beta-1 chain	2	Downregulated	8	52205.59641	-0.825254922	0.140541348	1.62E-10	6.32E-08	-0.636764867	-1.16585602
100116329	LOC100116329	tubulin beta-1 chain	4	n.s.	8	52205.59641	0.036154839	0.061763845	0.091270467	0.575889176	0.171032186	1.278370835
100116356	LOC100116356	uncharacterized LOC100116356	0.5	n.s.	8	16463.40266	-0.053624767	0.064171112	0.172198541	0.631131859	-0.094905432	0.100007014
100116356	LOC100116356	uncharacterized LOC100116356	1	n.s.	8	16463.40266	-0.038960428	0.06243616	0.249583915	0.721574709	-0.079869371	0.26054594
100116356	LOC100116356	uncharacterized LOC100116356	2	Downregulated	8	16463.40266	-0.257934126	0.091065922	0.000812519	0.01265312	-0.233101218	-1.3754993
100116356	LOC100116356	uncharacterized LOC100116356	4	n.s.	8	16463.4	-0.002867927	0.04686679	0.9005699	0.992803	-0.009212298	1.014946346
100116360	LOC100116360	FACT complex subunit Ssrp1	0.5	n.s.	4	4023.405268	-0.011959734	0.054161188	0.746611417	0.955761159	-0.018265767	-0.748832932
100116360	LOC100116360	FACT complex subunit Ssrp1	1	n.s.	4	4023.405268	0.027549134	0.052660399	0.37433102	0.819187023	0.049860985	-0.182448914
100116360	LOC100116360	FACT complex subunit Ssrp1	2	Upregulated	4	4023.405268	0.307797723	0.077646585	7.11E-06	0.000364706	0.247263987	1.458696484
100116360	LOC100116360	FACT complex subunit Ssrp1	4	n.s.	4	4023.405268	0.00401881	0.043812737	0.869227474	0.992209363	0.008367239	-0.527414638
100116364	LOC100116364	protein I'm not dead yet-like	0.5	n.s.	8	1709.357812	-0.026451289	0.099055721	0.340557346	0.795543273	-0.188592191	0.475875019
100116364	LOC100116364	protein I'm not dead yet-like	1	n.s.	8	1709.357812	-0.16499957	0.260006644	0.017200141	0.208085215	-0.501530888	-0.57735963
100116364	LOC100116364	protein I'm not dead yet-like	2	Downregulated	8	1709.357812	-0.44258344	0.315183399	0.004025736	0.038300652	-0.642756632	-1.05267268
100116364	LOC100116364	protein I'm not dead yet-like	4	n.s.	8	1709.357812	3.28E-05	0.064154847	0.998034987	1	0.012940081	1.154157291
100116368	LOC100116368	RNA helicase aquarius	0.5	n.s.	6	2387.543653	-0.071208558	0.069912204	0.078832481	0.452583221	-0.12480794	-0.530920857
100116368	LOC100116368	RNA helicase aquarius	1	n.s.	6	2387.543653	0.025074871	0.06052636	0.437739003	0.857958189	0.057749076	0.635500036
100116368	LOC100116368	RNA helicase aquarius	2	Downregulated	6	2387.543653	-0.245373042	0.09699719	0.002271424	0.025896805	-0.218056453	-1.126718356
100116368	LOC100116368	RNA helicase aquarius	4	n.s.	6	2387.543653	0.039093032	0.052786211	0.096389362	0.587324683	0.118262127	1.022139176
100116375	LOC100116375	uncharacterized LOC100116375	0.5	n.s.	1	144.1664602	0.019355029	0.084594371	0.520174611	0.89167566	0.053766889	1.221566924
100116375	LOC100116375	uncharacterized LOC100116375	1	Downregulated	1	144.1664602	-0.554941334	0.324517562	0.000420424	0.024926093	-0.262176891	-1.072908536
100116375	LOC100116375	uncharacterized LOC100116375	2	n.s.	1	144.1664602	-0.072048009	0.152763285	0.449361904	0.70063228	-0.067435759	0.341358108
100116375	LOC100116375	uncharacterized LOC100116375	4	n.s.	1	144.1665	-0.05215102	0.1242945	0.03454176	0.3986086	-0.181914052	-0.490016495
100116388	LOC100116388	N(G),N(G)-dimethylarginine dimethylaminohydrolase 1	0.5	n.s.	7	973.2987423	0.000894504	0.129495078	0.967512921	0.994599212	-0.09280005	0.829870381
100116388	LOC100116388	N(G),N(G)-dimethylarginine dimethylaminohydrolase 1	1	Downregulated	7	973.2987423	-1.505742531	1.304038621	8.48E-05	0.009564671	-1.985232074	-1.451157569
100116388	LOC100116388	N(G),N(G)-dimethylarginine dimethylaminohydrolase 1	2	n.s.	7	973.2987423	-0.055900255	0.253522595	0.479828521	0.722803664	-0.58904982	0.231719652
100116388	LOC100116388	N(G),N(G)-dimethylarginine dimethylaminohydrolase 1	4	n.s.	7	973.2987	-0.01180601	0.1164497	0.4075328	0.8924782	-0.458092902	0.389567536
100116398	LOC100116398	replication factor C subunit 3	0.5	n.s.	7	1182.541282	0.103535691	0.069461314	0.01597259	0.217846705	0.141493319	0.235992908
100116398	LOC100116398	replication factor C subunit 3	1	n.s.	7	1182.541282	-0.014307075	0.053103145	0.639057165	0.932374195	-0.02698485	-1.397782922
100116398	LOC100116398	replication factor C subunit 3	2	Upregulated	7	1182.541282	0.279408143	0.086629434	0.000173056	0.004165734	0.21802661	0.978155774
100116398	LOC100116398	replication factor C subunit 3	4	n.s.	7	1182.541282	0.061281528	0.057338251	0.019942604	0.316784027	0.13609399	0.183634241
100116401	LOC100116401	hydroxymethylglutaryl-CoA synthase 1	0.5	n.s.	10	1465.528856	0.083317522	0.181542247	0.043028871	0.34732008	0.415195798	0.176354997
100116401	LOC100116401	hydroxymethylglutaryl-CoA synthase 1	1	n.s.	10	1465.528856	0.136812724	0.241619538	0.025799029	0.25841768	0.489630942	0.366814169
100116401	LOC100116401	hydroxymethylglutaryl-CoA synthase 1	2	Upregulated	10	1465.528856	0.619194586	0.367292505	0.000920691	0.013576559	0.693114606	0.887473205
100116401	LOC100116401	hydroxymethylglutaryl-CoA synthase 1	4	n.s.	10	1465.529	-0.01503583	0.07815798	0.3054923	0.8305009	-0.212849988	-1.43064237
100116407	LOC100116407	carbonic anhydrase 2	0.5	n.s.	3	31630.94585	0.079299808	0.115638563	0.042845942	0.346179961	0.280365434	0.420930909
100116407	LOC100116407	carbonic anhydrase 2	1	n.s.	3	31630.94585	0.028721655	0.086030576	0.3697724	0.816257455	0.137119431	-0.226018627
100116407	LOC100116407	carbonic anhydrase 2	2	Upregulated	3	31630.94585	0.361106922	0.201752342	0.003235162	0.033167943	0.425349746	1.075731259
100116407	LOC100116407	carbonic anhydrase 2	4	n.s.	3	31630.94585	-0.010589214	0.058463543	0.515780586	0.92755905	-0.094178894	-1.270643541
100116421	LOC100116421	lipase 3	0.5	n.s.	10	8712.55255	0.045053286	0.088025468	0.183941909	0.644329186	0.172594917	-0.203852953
100116421	LOC100116421	lipase 3	1	Upregulated	10	8712.55255	0.379961473	0.27135136	0.001047227	0.042226246	0.453685942	0.937227008
100116421	LOC100116421	lipase 3	2	n.s.	10	8712.55255	0.281680551	0.176981328	0.011373008	0.076386998	0.366900662	0.584924962
100116421	LOC100116421	lipase 3	4	n.s.	10	8712.55255	-0.012198437	0.058496238	0.462566262	0.909030326	-0.101935175	-1.318299017
100116441	LOC100116441	flavin-containing monooxygenase 2-like	0.5	n.s.	10	58.64069588	-0.025795375	0.140095357	0.3156298	0.778353378	-0.133556782	-0.112139082
100116441	LOC100116441	flavin-containing monooxygenase 2-like	1	n.s.	10	58.64069588	0.008540664	0.127618114	0.754880205	0.959432112	0.053370756	0.557162256
100116441	LOC100116441	flavin-containing monooxygenase 2-like	2	n.s.	10	58.64069588	0.108425128	0.252730489	0.238018561	0.502340724	0.152702561	0.912823658
100116441	LOC100116441	flavin-containing monooxygenase 2-like	4	Downregulated	10	58.64069588	-0.732057348	0.808864341	0.000495636	0.045691406	-0.481467461	-1.357846831
100116446	LOC100116446	myosin-VIIa	0.5	n.s.	3	4551.484253	0.054199295	0.063392712	0.167842861	0.626268295	0.087944585	-0.035771037
100116446	LOC100116446	myosin-VIIa	1	n.s.	3	4551.484253	0.028664167	0.058287816	0.374789127	0.819435399	0.059061021	-0.435980994
100116446	LOC100116446	myosin-VIIa	2	Upregulated	3	4551.484253	0.216949238	0.087260357	0.003582661	0.03544024	0.191363878	1.397204138
100116446	LOC100116446	myosin-VIIa	4	n.s.	3	4551.484253	0.008651842	0.046602806	0.709225849	0.967118341	0.023735387	-0.925452107
100116477	LOC100116477	general odorant-binding protein 56d	0.5	n.s.	10	13868.2044	0.076332374	0.088985725	0.053952776	0.384663312	0.197540917	-0.118990208
100116477	LOC100116477	general odorant-binding protein 56d	1	n.s.	10	13868.2044	0.092052486	0.111355872	0.039361261	0.318094471	0.221710377	0.007080634
100116477	LOC100116477	general odorant-binding protein 56d	2	Upregulated	10	13868.2044	0.523244886	0.16936907	1.74E-05	0.000725929	0.465077651	1.276513945
100116477	LOC100116477	general odorant-binding protein 56d	4	n.s.	10	13868.2	-0.000595449	0.05290449	0.9745125	0.9997093	-0.002917245	-1.164604372
100116491	LOC100116491	cyclin-A1	0.5	Downregulated	6	543.1323727	-0.866420437	1.506279947	0.000373535	0.027752992	-2.798096163	-1.1976933
100116491	LOC100116491	cyclin-A1	1	n.s.	6	543.1323727	0.158103138	0.566359395	0.009041342	0.140828952	1.5658149	0.831006549
100116491	LOC100116491	cyclin-A1	2	n.s.	6	543.1323727	-0.182815995	0.456701018	0.030563093	0.149216905	-1.194388911	-0.452160081
100116491	LOC100116491	cyclin-A1	4	n.s.	6	543.1323727	0.026372445	0.197728574	0.136505542	0.660441375	1.539658283	0.818846832
100116503	LOC100116503	nahymenoptaecin-2 precursor	0.5	n.s.	2	27612.47696	-0.174219372	0.414446771	0.014419168	0.207000601	-1.051059597	-0.398760546
100116503	LOC100116503	nahymenoptaecin-2 precursor	1	n.s.	2	27612.47696	0.036978651	0.166830071	0.24682455	0.718480961	0.823835608	1.384825587
100116503	LOC100116503	nahymenoptaecin-2 precursor	2	n.s.	2	27612.47696	-0.126767691	0.274372342	0.171231203	0.420360066	-0.658739406	-0.025546699
100116503	LOC100116503	nahymenoptaecin-2 precursor	4	Downregulated	2	27612.48	-1.361773	0.9756753	8.02E-05	0.01556042	-1.641576073	-0.960518342
100116509	LOC100116509	cilia- and flagella-associated protein 57	0.5	n.s.	9	297.191813	-0.03577486	0.095102742	0.242001689	0.714753485	-0.155696555	0.77018827
100116509	LOC100116509	cilia- and flagella-associated protein 57	1	n.s.	9	297.191813	-0.036983999	0.103124183	0.262085933	0.731980016	-0.138872983	0.903611009
100116509	LOC100116509	cilia- and flagella-associated protein 57	2	Downregulated	9	297.191813	-0.421079081	0.259437452	0.002925284	0.030772663	-0.397150447	-1.144710588
100116509	LOC100116509	cilia- and flagella-associated protein 57	4	n.s.	9	297.191813	-0.089021274	0.188399332	0.013444869	0.260449269	-0.319525302	-0.529088691
100116519	LOC100116519	cell division cycle 42 homolog	0.5	n.s.	4	4504.73916	-0.015690785	0.075071817	0.645627692	0.929846775	-0.046407837	-0.687360711
100116519	LOC100116519	cell division cycle 42 homolog	1	n.s.	4	4504.73916	-0.014342284	0.072504559	0.646155719	0.934976615	-0.054833969	-0.734460696
100116519	LOC100116519	cell division cycle 42 homolog	2	Upregulated	4	4504.73916	0.299964222	0.153833106	0.004486026	0.041024778	0.328798749	1.409951003
100116519	LOC100116519	cell division cycle 42 homolog	4	n.s.	4	4504.73916	0.012740565	0.055249296	0.482339545	0.916402849	0.078683783	0.011870404
100116523	LOC100116523	U1 small nuclear ribonucleoprotein 70 kDa	0.5	n.s.	8	54664.28601	-0.07037733	0.066522819	0.081882836	0.46061463	-0.120913055	0.195778991
100116523	LOC100116523	U1 small nuclear ribonucleoprotein 70 kDa	1	n.s.	8	54664.28601	-0.063749116	0.070617143	0.091380971	0.47875135	-0.116048766	0.227027626
100116523	LOC100116523	U1 small nuclear ribonucleoprotein 70 kDa	2	Downregulated	8	54664.28601	-0.450390573	0.100953162	7.99E-08	1.06E-05	-0.369161976	-1.398994637
100116523	LOC100116523	U1 small nuclear ribonucleoprotein 70 kDa	4	n.s.	8	54664.28601	0.000270442	0.046751764	0.990621361	1	0.000568575	0.97618802
100116524	LOC100116524	bifunctional purine biosynthesis protein PURH	0.5	n.s.	10	7856.475102	0.060622232	0.172641376	0.084681338	0.467902956	0.440495156	0.078423189
100116524	LOC100116524	bifunctional purine biosynthesis protein PURH	1	n.s.	10	7856.475102	0.044949114	0.147776379	0.197067482	0.669234527	0.456892897	0.125266974
100116524	LOC100116524	bifunctional purine biosynthesis protein PURH	2	Upregulated	10	7856.475102	0.465023591	0.392566116	0.004680205	0.04232108	0.803061952	1.114175714
100116524	LOC100116524	bifunctional purine biosynthesis protein PURH	4	n.s.	10	7856.475102	-0.001750469	0.07205337	0.888670884	0.992209363	-0.048278021	-1.317865876
100116528	LOC100116528	glutamate receptor 1	0.5	n.s.	9	13480.20213	-0.035543274	0.068090024	0.346337293	0.797947433	-0.080880962	0.235672804
100116528	LOC100116528	glutamate receptor 1	1	n.s.	9	13480.20213	-0.023894407	0.064175217	0.461778149	0.867622695	-0.061116633	0.374022569
100116528	LOC100116528	glutamate receptor 1	2	Downregulated	9	13480.20213	-0.349579886	0.117614849	0.000143764	0.003634029	-0.321566055	-1.449116279
100116528	LOC100116528	glutamate receptor 1	4	n.s.	9	13480.20213	0.001432144	0.049687529	0.945872423	0.99604943	0.005369103	0.839420906
100116545	LOC100116545	roundabout homolog 2	0.5	n.s.	9	3866.463521	-0.056100436	0.064249375	0.154871645	0.606619188	-0.094022861	0.135762013
100116545	LOC100116545	roundabout homolog 2	1	n.s.	9	3866.463521	-0.015391186	0.055301304	0.619288562	0.929196002	-0.034137495	0.778334146
100116545	LOC100116545	roundabout homolog 2	2	Downregulated	9	3866.463521	-0.282899383	0.091496961	0.00025753	0.005700507	-0.241482663	-1.446486996
100116545	LOC100116545	roundabout homolog 2	4	n.s.	9	3866.463521	-0.019866683	0.047433405	0.393219452	0.886988259	-0.057058509	0.532390837
100116551	LOC100116551	glutamic acid-rich protein	0.5	n.s.	10	4207.528885	0.184133663	0.31999827	0.010170948	0.169926796	0.538806998	0.363077372
100116551	LOC100116551	glutamic acid-rich protein	1	n.s.	10	4207.528885	0.126676889	0.239404429	0.03063521	0.280460818	0.546477676	0.380540156
100116551	LOC100116551	glutamic acid-rich protein	2	Upregulated	10	4207.528885	0.450911886	0.348665148	0.004585238	0.041742905	0.701862502	0.734283568
100116551	LOC100116551	glutamic acid-rich protein	4	n.s.	10	4207.528885	-0.01589364	0.083085478	0.282317415	0.813143929	-0.269858578	-1.477901097
100116566	LOC100116566	aminomethyltransferase, mitochondrial	0.5	n.s.	8	37946.16187	-0.033197389	0.067339044	0.378623389	0.819909692	-0.07512257	0.022910158
100116566	LOC100116566	aminomethyltransferase, mitochondrial	1	n.s.	8	37946.16187	-0.036051176	0.06774209	0.288199194	0.75607308	-0.091049213	-0.092737811
100116566	LOC100116566	aminomethyltransferase, mitochondrial	2	Downregulated	8	37946.16187	-0.252699504	0.107473572	0.003300024	0.033605295	-0.241811776	-1.187468452
100116566	LOC100116566	aminomethyltransferase, mitochondrial	4	n.s.	8	37946.16	0.02468977	0.05154869	0.256763	0.79145	0.094872845	1.257296106
100116578	LOC100116578	trichoplein keratin filament-binding protein	0.5	n.s.	10	4858.340994	0.038179318	0.07964315	0.273545903	0.741047041	0.12433791	-0.19046422
100116578	LOC100116578	trichoplein keratin filament-binding protein	1	n.s.	10	4858.340994	0.096322644	0.124654921	0.037047254	0.310329078	0.243414107	0.394943311
100116578	LOC100116578	trichoplein keratin filament-binding protein	2	Upregulated	10	4858.340994	0.354627234	0.168821979	0.0016419	0.02064395	0.382391917	1.07819201
100116578	LOC100116578	trichoplein keratin filament-binding protein	4	n.s.	10	4858.340994	-0.014510125	0.056251912	0.419318059	0.895570745	-0.097825002	-1.282671101
100116596	LOC100116596	1-phosphatidylinositol 4,5-bisphosphate phosphodiesterase epsilon-1	0.5	n.s.	8	98253.2	-0.058604357	0.084651167	0.113993298	0.531809026	-0.191852186	-0.09054944
100116596	LOC100116596	1-phosphatidylinositol 4,5-bisphosphate phosphodiesterase epsilon-1	1	n.s.	8	98253.2	-0.07855488	0.107534745	0.060813175	0.399107218	-0.221647087	-0.229151725
100116596	LOC100116596	1-phosphatidylinositol 4,5-bisphosphate phosphodiesterase epsilon-1	2	Downregulated	8	98253.2	-0.391046907	0.167875955	0.000601148	0.010353761	-0.396351071	-1.041853597
100116596	LOC100116596	1-phosphatidylinositol 4,5-bisphosphate phosphodiesterase epsilon-1	4	n.s.	8	98253.2	0.01930571	0.05700552	0.300347	0.8254941	0.12030212	1.361554761
100116597	LOC100116597	protein argonaute-2	0.5	n.s.	3	9551.393182	0.10381415	0.090029148	0.017471714	0.224901856	0.214212159	0.720068327
100116597	LOC100116597	protein argonaute-2	1	n.s.	3	9551.393182	0.013910904	0.064089153	0.660391834	0.937357242	0.039834106	-0.841474421
100116597	LOC100116597	protein argonaute-2	2	Upregulated	3	9551.393182	0.253453599	0.116325196	0.0049645	0.044101368	0.245516661	1.00039786
100116597	LOC100116597	protein argonaute-2	4	n.s.	3	9551.393	0.008173295	0.05089707	0.6890952	0.9624804	0.03564453	-0.878991766
100116601	LOC100116601	uncharacterized LOC100116601	0.5	n.s.	8	18593.95787	-0.056576476	0.080071752	0.132088478	0.563527236	-0.16180047	0.250828904
100116601	LOC100116601	uncharacterized LOC100116601	1	n.s.	8	18593.95787	-0.138901952	0.13879967	0.011884394	0.166581889	-0.268537397	-0.329067908
100116601	LOC100116601	uncharacterized LOC100116601	2	Downregulated	8	18593.95787	-0.445184591	0.16039824	8.88E-05	0.002576766	-0.41955181	-1.149522265
100116601	LOC100116601	uncharacterized LOC100116601	4	n.s.	8	18593.96	0.003589185	0.05272583	0.8489366	0.9906341	0.018015586	1.227761269
100116603	LOC100116603	zinc finger CCHC domain-containing protein 24	0.5	n.s.	9	3124.074783	-0.036183318	0.06420857	0.343952956	0.797120777	-0.070771698	0.148628977
100116603	LOC100116603	zinc finger CCHC domain-containing protein 24	1	n.s.	9	3124.074783	-0.003962186	0.056337762	0.897611291	0.985814447	-0.008039409	0.819157892
100116603	LOC100116603	zinc finger CCHC domain-containing protein 24	2	Downregulated	9	3124.074783	-0.245099671	0.096409269	0.00220235	0.025407796	-0.219649872	-1.442690614
100116603	LOC100116603	zinc finger CCHC domain-containing protein 24	4	n.s.	9	3124.074783	-0.012446537	0.048167276	0.579347883	0.94007264	-0.040246597	0.474903745
100116612	LOC100116612	uncharacterized LOC100116612	0.5	n.s.	2	2410.090862	0.025163965	0.093249784	0.377240098	0.819428184	0.17337524	0.112970185
100116612	LOC100116612	uncharacterized LOC100116612	1	Upregulated	2	2410.090862	0.623370349	0.375679207	0.000408662	0.024749799	0.685592537	1.372540337
100116612	LOC100116612	uncharacterized LOC100116612	2	n.s.	2	2410.090862	-0.086462794	0.169137969	0.370436175	0.63692718	-0.174630351	-0.74279446
100116612	LOC100116612	uncharacterized LOC100116612	4	n.s.	2	2410.091	-0.01332286	0.06881528	0.3677633	0.870736	-0.174598469	-0.742716062
100116629	LOC100116629	protein kinase C, brain isozyme	0.5	n.s.	9	75076.70004	0.016738219	0.059011959	0.65599128	0.933590269	0.029003249	0.48631016
100116629	LOC100116629	protein kinase C, brain isozyme	1	n.s.	9	75076.70004	0.013202844	0.053820657	0.666271457	0.938867419	0.028083347	0.477732183
100116629	LOC100116629	protein kinase C, brain isozyme	2	Downregulated	9	75076.70004	-0.202757042	0.085447793	0.005656811	0.048541929	-0.183956533	-1.499514555
100116629	LOC100116629	protein kinase C, brain isozyme	4	n.s.	9	75076.70004	0.012206641	0.046465844	0.601599615	0.943887306	0.034275386	0.535472212
100116643	LOC100116643	ejaculatory bulb-specific protein 3-like	0.5	Downregulated	6	809.7468527	-1.006013052	1.141239029	0.000297883	0.024416797	-2.039718969	-1.175492575
100116643	LOC100116643	ejaculatory bulb-specific protein 3-like	1	Upregulated	6	809.7468527	1.039283217	1.304610872	0.000261673	0.01841256	1.623106832	0.688358564
100116643	LOC100116643	ejaculatory bulb-specific protein 3-like	2	n.s.	6	809.7468527	-0.141451305	0.32110467	0.104092528	0.314459165	-0.65835847	-0.472578902
100116643	LOC100116643	ejaculatory bulb-specific protein 3-like	4	Upregulated	6	809.7469	2.492084	1.52466	2.03E-05	0.005469983	2.156370295	0.959712913
100116646	LOC100116646	Golgi-specific brefeldin A-resistance guanine nucleotide exchange factor 1	0.5	n.s.	9	9089.77322	-0.084566479	0.080443884	0.041063413	0.339655382	-0.180514862	0.313682418
100116646	LOC100116646	Golgi-specific brefeldin A-resistance guanine nucleotide exchange factor 1	1	n.s.	9	9089.77322	-0.083275227	0.090946335	0.047897337	0.354629082	-0.173307064	0.360473947
100116646	LOC100116646	Golgi-specific brefeldin A-resistance guanine nucleotide exchange factor 1	2	Downregulated	9	9089.77322	-0.553921899	0.135608622	2.49E-07	2.47E-05	-0.454504381	-1.465000714
100116646	LOC100116646	Golgi-specific brefeldin A-resistance guanine nucleotide exchange factor 1	4	n.s.	9	9089.77322	-0.025754919	0.052960376	0.227619929	0.767935044	-0.107012524	0.790844349
100116662	LOC100116662	ribonuclease P protein subunit p20	0.5	n.s.	4	1714.949511	-0.000746238	0.082128705	0.979997189	0.996946456	-0.014975556	-0.650625645
100116662	LOC100116662	ribonuclease P protein subunit p20	1	n.s.	4	1714.949511	-0.019687802	0.086348063	0.518130149	0.887822651	-0.108324836	-0.866203182
100116662	LOC100116662	ribonuclease P protein subunit p20	2	Upregulated	4	1714.949511	1.077341401	0.223481993	3.67E-08	5.69E-06	0.846912949	1.339789281
100116662	LOC100116662	ribonuclease P protein subunit p20	4	n.s.	4	1714.949511	0.062900506	0.138614667	0.023383808	0.339074597	0.343419624	0.177039547
100116673	LOC100116673	uncharacterized LOC100116673	0.5	n.s.	4	666.0240183	0.016488441	0.072229395	0.640775206	0.928468503	0.043494413	-0.247383456
100116673	LOC100116673	uncharacterized LOC100116673	1	n.s.	4	666.0240183	-0.021433873	0.070660595	0.504578883	0.883960004	-0.059106232	-0.911614466
100116673	LOC100116673	uncharacterized LOC100116673	2	Upregulated	4	666.0240183	0.363923579	0.150051535	0.000620689	0.010599862	0.302110627	1.426883879
100116673	LOC100116673	uncharacterized LOC100116673	4	n.s.	4	666.024	0.00861049	0.05293616	0.6507329	0.9537285	0.040327488	-0.267885958
100116683	LOC100116683	nicotinic acetylcholine receptor alpha 6 subunit	0.5	n.s.	9	97640.92473	-0.034930952	0.072507555	0.341086807	0.795869217	-0.098070704	0.043878291
100116683	LOC100116683	nicotinic acetylcholine receptor alpha 6 subunit	1	n.s.	9	97640.92473	-0.007673265	0.065575192	0.806359124	0.971347821	-0.026325143	0.486487472
100116683	LOC100116683	nicotinic acetylcholine receptor alpha 6 subunit	2	Downregulated	9	97640.92473	-0.342791564	0.135833179	0.000615091	0.010533983	-0.333723826	-1.409901343
100116683	LOC100116683	nicotinic acetylcholine receptor alpha 6 subunit	4	n.s.	9	97640.92473	0.007734667	0.051920364	0.694112675	0.962914511	0.037386724	0.87953558
100116691	LOC100116691	carbohydrate sulfotransferase 4	0.5	n.s.	9	5794.315477	-0.046390702	0.071685149	0.222265349	0.692448921	-0.108387999	0.210788956
100116691	LOC100116691	carbohydrate sulfotransferase 4	1	n.s.	9	5794.315477	-0.015199887	0.063978411	0.632086216	0.93201708	-0.04249298	0.92003526
100116691	LOC100116691	carbohydrate sulfotransferase 4	2	Downregulated	9	5794.315477	-0.259803538	0.11576095	0.003910064	0.037544061	-0.260148593	-1.422652282
100116691	LOC100116691	carbohydrate sulfotransferase 4	4	n.s.	9	5794.315477	-0.024111381	0.052953785	0.252861965	0.788645642	-0.100858775	0.291828067
100116702	LOC100116702	heat shock protein 83	0.5	Downregulated	2	26918.06744	-0.267476139	0.184065013	0.000358599	0.02680001	-0.347320447	-1.032425195
100116702	LOC100116702	heat shock protein 83	1	n.s.	2	26918.06744	-0.096503225	0.104552539	0.032438988	0.289011575	-0.207130276	1.169480079
100116702	LOC100116702	heat shock protein 83	2	n.s.	2	26918.06744	-0.232130052	0.120415414	0.011356106	0.076386998	-0.252351246	0.459214227
100116702	LOC100116702	heat shock protein 83	4	n.s.	2	26918.06744	-0.180044679	0.18486141	0.001089627	0.073274935	-0.319551407	-0.596269112
100116704	LOC100116704	interferon-inducible double-stranded RNA-dependent protein kinase activator A homolog	0.5	n.s.	4	26124.99295	0.090180439	0.034942554	0.002511141	0.079364609	0.080636327	-0.284513013
100116704	LOC100116704	interferon-inducible double-stranded RNA-dependent protein kinase activator A homolog	1	n.s.	4	26124.99295	0.061438317	0.037432433	0.024244476	0.250582768	0.060271323	-0.805091147
100116704	LOC100116704	interferon-inducible double-stranded RNA-dependent protein kinase activator A homolog	2	Upregulated	4	26124.99295	0.19723892	0.036449456	2.22E-08	3.74E-06	0.148903935	1.460570058
100116704	LOC100116704	interferon-inducible double-stranded RNA-dependent protein kinase activator A homolog	4	n.s.	4	26124.99295	0.07149168	0.031276535	0.00353783	0.127037852	0.077254292	-0.370965897
100116726	LOC100116726	uncharacterized LOC100116726	0.5	n.s.	9	7366.848402	-0.024940472	0.055225481	0.504803848	0.884503226	-0.038658466	0.997103013
100116726	LOC100116726	uncharacterized LOC100116726	1	n.s.	9	7366.848402	-0.047404175	0.059146729	0.164362283	0.617314459	-0.079105027	0.330162413
100116726	LOC100116726	uncharacterized LOC100116726	2	Downregulated	9	7366.848402	-0.213149176	0.075616918	0.001429688	0.018573667	-0.182596974	-1.376360434
100116726	LOC100116726	uncharacterized LOC100116726	4	n.s.	9	7366.848402	-0.042748428	0.046866295	0.090562558	0.574627406	-0.096150338	0.049095008
100116729	LOC100116729	peroxiredoxin 1	0.5	Downregulated	6	16596.19444	-0.220539718	0.147352062	0.000493788	0.033728885	-0.304464888	-1.168019306
100116729	LOC100116729	peroxiredoxin 1	1	n.s.	6	16596.19444	-0.061457763	0.080160472	0.106260337	0.516501969	-0.142000042	0.12664562
100116729	LOC100116729	peroxiredoxin 1	2	n.s.	6	16596.19444	-0.179216349	0.106221857	0.03427134	0.160585838	-0.184658643	-0.213296198
100116729	LOC100116729	peroxiredoxin 1	4	n.s.	6	16596.19	-0.000221586	0.05010976	0.9914915	1	-0.000446591	1.254669884
100116750	LOC100116750	adenylosuccinate synthetase	0.5	n.s.	10	10791.13325	0.055328723	0.062650818	0.159510798	0.612816658	0.090585526	0.180108604
100116750	LOC100116750	adenylosuccinate synthetase	1	n.s.	10	10791.13325	0.038474709	0.060576589	0.251028933	0.722662935	0.075046621	0.072588962
100116750	LOC100116750	adenylosuccinate synthetase	2	Upregulated	10	10791.13325	0.253122823	0.086576258	0.000652476	0.010902177	0.221231502	1.084098181
100116750	LOC100116750	adenylosuccinate synthetase	4	n.s.	10	10791.13325	-0.049778969	0.052458623	0.047404288	0.449270134	-0.128639843	-1.336795747
100116789	LOC100116789	MORN repeat-containing protein 4 homolog	0.5	n.s.	4	10481.66644	0.086273325	0.194790455	0.041476502	0.341270761	0.46724873	-0.781470797
100116789	LOC100116789	MORN repeat-containing protein 4 homolog	1	n.s.	4	10481.66644	0.154677702	0.267710633	0.020583071	0.22854425	0.595559355	-0.414000199
100116789	LOC100116789	MORN repeat-containing protein 4 homolog	2	Upregulated	4	10481.66644	1.322791519	0.370468067	7.34E-07	5.97E-05	1.25155753	1.46472217
100116789	LOC100116789	MORN repeat-containing protein 4 homolog	4	n.s.	4	10481.66644	0.132485533	0.292085009	0.009788621	0.224482266	0.646101734	-0.269251173
100116794	LOC100116794	uncharacterized LOC100116794	0.5	n.s.	3	3687.291041	0.21758064	0.229784003	0.002548949	0.079766692	0.405150711	0.552355902
100116794	LOC100116794	uncharacterized LOC100116794	1	n.s.	3	3687.291041	0.054415361	0.101634945	0.139217257	0.579977436	0.199038587	-0.221574179
100116794	LOC100116794	uncharacterized LOC100116794	2	Upregulated	3	3687.291041	0.55102348	0.220302787	0.000124331	0.003272607	0.517131222	0.972831341
100116794	LOC100116794	uncharacterized LOC100116794	4	n.s.	3	3687.291041	-0.011283812	0.057777476	0.499263303	0.922803231	-0.089128703	-1.303613065
100116803	LOC100116803	V-type proton ATPase 116 kDa subunit a	0.5	n.s.	8	40499.49512	-0.026840058	0.050289498	0.460297148	0.859758198	-0.036586903	0.648589022
100116803	LOC100116803	V-type proton ATPase 116 kDa subunit a	1	n.s.	8	40499.49512	-0.082923879	0.061503726	0.030448583	0.279714815	-0.106147926	-0.077025405
100116803	LOC100116803	V-type proton ATPase 116 kDa subunit a	2	Downregulated	8	40499.49512	-0.284021936	0.06653602	2.71E-06	0.000175167	-0.231394993	-1.383519683
100116803	LOC100116803	V-type proton ATPase 116 kDa subunit a	4	n.s.	8	40499.49512	-0.010698572	0.041397685	0.670780304	0.956917419	-0.020925722	0.811956067
100116814	LOC100116814	B-cell receptor-associated protein 31	0.5	n.s.	3	6712.223254	0.04776463	0.067070586	0.218005062	0.689523632	0.092173035	0.133836957
100116814	LOC100116814	B-cell receptor-associated protein 31	1	n.s.	3	6712.223254	-0.016649206	0.059541585	0.598429602	0.91901052	-0.039980618	-0.585155925
100116814	LOC100116814	B-cell receptor-associated protein 31	2	Upregulated	3	6712.223254	0.362691626	0.108869288	3.46E-05	0.001247849	0.316098514	1.352122046
100116814	LOC100116814	B-cell receptor-associated protein 31	4	n.s.	3	6712.223254	-0.028521467	0.050863433	0.206230318	0.745696794	-0.097997777	-0.900803078
100116824	LOC100116824	importin-11	0.5	Upregulated	1	1402.257151	0.577000432	0.29651306	0.000111952	0.01329298	0.490242544	1.208467131
100116824	LOC100116824	importin-11	1	n.s.	1	1402.257151	0.220720904	0.223057528	0.005174359	0.105827575	0.362779194	0.423046525
100116824	LOC100116824	importin-11	2	n.s.	1	1402.257151	0.152135377	0.14639027	0.119973765	0.339640483	0.181520992	-0.693854352
100116824	LOC100116824	importin-11	4	n.s.	1	1402.257151	0.019055707	0.061742244	0.271162392	0.805683258	0.141954681	-0.937659303
100116833	LOC100116833	N-acetylgalactosamine kinase	0.5	n.s.	7	2408.689767	-0.031287843	0.06089092	0.411223078	0.839671751	-0.055389689	0.841858012
100116833	LOC100116833	N-acetylgalactosamine kinase	1	Downregulated	7	2408.689767	-0.188277071	0.10365528	0.001086307	0.042500147	-0.211197085	-1.356608025
100116833	LOC100116833	N-acetylgalactosamine kinase	2	n.s.	7	2408.689767	-0.073831463	0.08256021	0.299435246	0.568180843	-0.068534872	0.656377491
100116833	LOC100116833	N-acetylgalactosamine kinase	4	n.s.	7	2408.689767	-0.047683644	0.052744146	0.054326438	0.476320857	-0.125090249	-0.141627478
100116841	LOC100116841	DNA ligase 1-like	0.5	n.s.	2	12.72724915	-0.026725472	0.191381908	0.286112633	0.755729939	-0.072413048	-0.912455589
100116841	LOC100116841	DNA ligase 1-like	1	Upregulated	2	12.72724915	1.049390569	2.16438482	0.000554806	0.02940252	0.128481582	1.425515391
100116841	LOC100116841	DNA ligase 1-like	2	n.s.	2	12.72724915	-0.012721751	0.268014562	0.847949222		-0.012347795	-0.213428343
100116841	LOC100116841	DNA ligase 1-like	4	n.s.	2	12.72724915	-0.001802048	0.120211934	0.88828292	0.992209363	-0.019754963	-0.299631459
100116847	LOC100116847	glutamate [NMDA] receptor subunit 1	0.5	n.s.	3	2723.801848	0.038415532	0.089125863	0.234354369	0.704894001	0.177706707	-0.251089858
100116847	LOC100116847	glutamate [NMDA] receptor subunit 1	1	n.s.	3	2723.801848	0.034305114	0.092782742	0.294524331	0.760140211	0.15868684	-0.317753671
100116847	LOC100116847	glutamate [NMDA] receptor subunit 1	2	Upregulated	3	2723.801848	0.827755668	0.234257221	4.00E-06	0.000238304	0.660406221	1.440751088
100116847	LOC100116847	glutamate [NMDA] receptor subunit 1	4	n.s.	3	2723.802	8.71E-05	0.05771423	0.9955018	1	0.000581072	-0.871907559
100116859	LOC100116859	brain-specific homeobox protein-like	0.5	n.s.	7	181.1951836	0.331105243	0.586060856	0.004416929	0.107999726	0.735096524	0.845562415
100116859	LOC100116859	brain-specific homeobox protein-like	1	n.s.	7	181.1951836	-0.0741809	0.228889503	0.07557129	0.43916527	-0.442965794	-1.16138307
100116859	LOC100116859	brain-specific homeobox protein-like	2	Upregulated	7	181.1951836	0.509452912	0.544586986	0.002929251	0.030787644	0.722217256	0.823621309
100116859	LOC100116859	brain-specific homeobox protein-like	4	n.s.	7	181.1951836	-0.005623891	0.092919406	0.661870756	0.955109794	-0.059317697	-0.507800654
100116884	LOC100116884	acyl-CoA synthetase short-chain family member 3, mitochondrial	0.5	Downregulated	2	1801.860944	-1.107325136	0.20455003	1.91E-08	1.43E-05	-0.779573844	0.021354497
100116884	LOC100116884	acyl-CoA synthetase short-chain family member 3, mitochondrial	1	Downregulated	2	1801.860944	-0.554769058	0.284548697	0.000255909	0.018301649	-0.50612126	1.198671565
100116884	LOC100116884	acyl-CoA synthetase short-chain family member 3, mitochondrial	2	Downregulated	2	1801.860944	-1.014835406	0.207394821	3.05E-08	5.06E-06	-0.777632446	0.029712952
100116884	LOC100116884	acyl-CoA synthetase short-chain family member 3, mitochondrial	4	Downregulated	2	1801.860944	-1.450829507	0.204569689	1.67E-13	5.44E-10	-1.074807655	-1.249739015
100116896	LOC100116896	delta-1-pyrroline-5-carboxylate dehydrogenase, mitochondrial	0.5	n.s.	7	14893.99843	-0.001871325	0.089670616	0.942958428	0.99174665	-0.039118463	-0.680844969
100116896	LOC100116896	delta-1-pyrroline-5-carboxylate dehydrogenase, mitochondrial	1	n.s.	7	14893.99843	-0.028649109	0.107662376	0.357125625	0.807219213	-0.206249738	-1.030112835
100116896	LOC100116896	delta-1-pyrroline-5-carboxylate dehydrogenase, mitochondrial	2	Upregulated	7	14893.99843	0.727818822	0.351848934	0.00026985	0.005925724	0.732530566	0.931732993
100116896	LOC100116896	delta-1-pyrroline-5-carboxylate dehydrogenase, mitochondrial	4	n.s.	7	14893.99843	0.264084522	0.388680003	0.002757357	0.11352045	0.659552518	0.77922481
100116903	LOC100116903	calcium-independent phospholipase A2-gamma	0.5	n.s.	2	45059.53807	0.010454359	0.10191157	0.663565857	0.934426787	0.117362967	-0.194471538
100116903	LOC100116903	calcium-independent phospholipase A2-gamma	1	Upregulated	2	45059.53807	0.501723448	0.501769927	0.001366496	0.048975904	0.945039674	1.069153293
100116903	LOC100116903	calcium-independent phospholipase A2-gamma	2	n.s.	2	45059.53807	0.214341663	0.271764517	0.060164455	0.226022717	0.513406005	0.410172536
100116903	LOC100116903	calcium-independent phospholipase A2-gamma	4	n.s.	2	45059.54	-0.05072709	0.1767857	0.04954267	0.4565656	-0.596839843	-1.28485429
100116919	LOC100116919	general odorant-binding protein 56a	0.5	n.s.	3	313.8331917	0.371644957	0.572538229	0.003636426	0.097676086	0.736941	0.312648312
100116919	LOC100116919	general odorant-binding protein 56a	1	n.s.	3	313.8331917	0.042834694	0.163630439	0.207331317	0.679762478	0.381942344	-0.378467391
100116919	LOC100116919	general odorant-binding protein 56a	2	Upregulated	3	313.8331917	1.936463385	0.763961893	2.04E-06	0.000142138	1.196319743	1.206972441
100116919	LOC100116919	general odorant-binding protein 56a	4	n.s.	3	313.8331917	0.002845987	0.082417739	0.819066027	0.986945223	-0.009819112	-1.141153361
100116958	LOC100116958	paired box protein Pax-6	0.5	n.s.	5	6937.565418	-0.037296447	0.068501463	0.323823861	0.785140143	-0.083266744	0.197742841
100116958	LOC100116958	paired box protein Pax-6	1	n.s.	5	6937.565418	-0.134600964	0.111555226	0.009488419	0.145744744	-0.218932451	-0.632322637
100116958	LOC100116958	paired box protein Pax-6	2	Downregulated	5	6937.565418	-0.273852484	0.111339757	0.001884322	0.022799303	-0.261579767	-0.893258626
100116958	LOC100116958	paired box protein Pax-6	4	n.s.	5	6937.565418	0.026656836	0.052404401	0.219353904	0.757913853	0.101435812	1.327838423
100116993	LOC100116993	alpha-glucosidase	0.5	n.s.	4	23669.01961	0.037573686	0.047255768	0.290166623	0.759417411	0.045630485	-0.44927151
100116993	LOC100116993	alpha-glucosidase	1	n.s.	4	23669.01961	0.026394837	0.044332778	0.348024043	0.799483985	0.041167081	-0.5441178
100116993	LOC100116993	alpha-glucosidase	2	Upregulated	4	23669.01961	0.168712085	0.057885004	0.001615417	0.020432648	0.137308377	1.498862248
100116993	LOC100116993	alpha-glucosidase	4	n.s.	4	23669.01961	0.025548863	0.039598592	0.318911834	0.83829341	0.042985683	-0.505472938
100116996	LOC100116996	spectrin alpha chain	0.5	n.s.	5	39496.1579	-0.089997721	0.066141145	0.031039231	0.296061137	-0.136002407	-0.051221198
100116996	LOC100116996	spectrin alpha chain	1	n.s.	5	39496.1579	-0.134452328	0.083847485	0.005351561	0.107695096	-0.175732675	-0.430816535
100116996	LOC100116996	spectrin alpha chain	2	Downregulated	5	39496.1579	-0.260947927	0.083392274	0.00030504	0.006502513	-0.226925383	-0.919927582
100116996	LOC100116996	spectrin alpha chain	4	n.s.	5	39496.1579	0.006523221	0.045443293	0.783541214	0.981341726	0.016095061	1.401965315
100117011	LOC100117011	uncharacterized LOC100117011	0.5	n.s.	8	9397.37609	-0.008783846	0.054234356	0.812329822	0.970763261	-0.012746188	0.511233035
100117011	LOC100117011	uncharacterized LOC100117011	1	n.s.	8	9397.37609	-0.088535839	0.069312114	0.029235764	0.27533381	-0.123687781	-0.560790596
100117011	LOC100117011	uncharacterized LOC100117011	2	Downregulated	8	9397.37609	-0.207133062	0.075229376	0.001856085	0.022609133	-0.176993998	-1.075886181
100117011	LOC100117011	uncharacterized LOC100117011	4	n.s.	8	9397.37609	0.021966258	0.044502132	0.37148126	0.873484779	0.050817256	1.125443742
100117027	LOC100117027	putative acyl-CoA-binding protein	0.5	n.s.	7	1212.212649	-0.013247168	0.160833967	0.557678729	0.903730145	-0.344447019	0.365032892
100117027	LOC100117027	putative acyl-CoA-binding protein	1	Downregulated	7	1212.212649	-0.878771907	1.412918408	0.000457154	0.026439408	-1.890686121	-1.356054888
100117027	LOC100117027	putative acyl-CoA-binding protein	2	n.s.	7	1212.212649	0.073783955	0.289680503	0.300914749	0.569204152	0.238218488	1.0135862
100117027	LOC100117027	putative acyl-CoA-binding protein	4	n.s.	7	1212.212649	-0.015784371	0.146691491	0.298916423	0.825464246	-0.692667368	-0.022564204
100117034	LOC100117034	NFX1-type zinc finger-containing protein 1	0.5	n.s.	2	1933.443936	0.018184924	0.110708994	0.460929842	0.85987899	0.146885363	-0.021120464
100117034	LOC100117034	NFX1-type zinc finger-containing protein 1	1	Upregulated	2	1933.443936	0.542323018	0.534287694	0.00107831	0.042438143	0.990262133	1.356037065
100117034	LOC100117034	NFX1-type zinc finger-containing protein 1	2	n.s.	2	1933.443936	-0.005318373	0.197875238	0.952138452	0.980776366	-0.024041184	-0.300227963
100117034	LOC100117034	NFX1-type zinc finger-containing protein 1	4	n.s.	2	1933.444	-0.02957251	0.1304326	0.1181198	0.6335292	-0.473827833	-1.034688637
100117049	LOC100117049	40S ribosomal protein S18	0.5	n.s.	4	18482.5958	0.028668416	0.077553342	0.403338329	0.833685791	0.096364831	-0.313975967
100117049	LOC100117049	40S ribosomal protein S18	1	n.s.	4	18482.5958	0.000260314	0.071704691	0.993221038	0.999109972	0.005295765	-0.741611643
100117049	LOC100117049	40S ribosomal protein S18	2	Upregulated	4	18482.5958	0.51596691	0.190002648	6.91E-05	0.002151356	0.47733855	1.474973477
100117049	LOC100117049	40S ribosomal protein S18	4	n.s.	4	18482.6	0.01106031	0.05537694	0.5343919	0.9330267	0.073916795	-0.419385866
100117052	LOC100117052	alsin	0.5	n.s.	5	10536.50213	-0.005239738	0.154565246	0.808702117	0.969714349	-0.198861403	-0.821341537
100117052	LOC100117052	alsin	1	n.s.	5	10536.50213	0.004343196	0.161462639	0.855422094	0.978571095	-0.064705004	-0.686286691
100117052	LOC100117052	alsin	2	n.s.	5	10536.50213	0.05119374	0.28017168	0.451464015	0.702251579	0.770661451	0.154674221
100117052	LOC100117052	alsin	4	Upregulated	5	10536.50213	1.254532346	1.732629599	0.000206523	0.028853641	1.960969731	1.352954007
100117097	LOC100117097	hydroxysteroid dehydrogenase-like protein 2	0.5	n.s.	7	4146.643859	0.040004687	0.069266218	0.290941194	0.759877241	0.086206545	-0.369974443
100117097	LOC100117097	hydroxysteroid dehydrogenase-like protein 2	1	n.s.	7	4146.643859	0.004664684	0.061158198	0.881196019	0.982984367	0.017197767	-0.96936725
100117097	LOC100117097	hydroxysteroid dehydrogenase-like protein 2	2	Upregulated	7	4146.643859	0.309373229	0.115837278	0.000643301	0.010845375	0.288384857	1.386095288
100117097	LOC100117097	hydroxysteroid dehydrogenase-like protein 2	4	n.s.	7	4146.643859	0.032308529	0.05450192	0.141382498	0.665362511	0.12341933	-0.046753595
100117107	LOC100117107	transmembrane emp24 domain-containing protein 6	0.5	n.s.	8	3553.758583	-0.048733151	0.05522112	0.200377192	0.666612262	-0.066358079	0.197466735
100117107	LOC100117107	transmembrane emp24 domain-containing protein 6	1	n.s.	8	3553.758583	-0.082358172	0.065320084	0.035317347	0.302895779	-0.109374624	-0.068604571
100117107	LOC100117107	transmembrane emp24 domain-containing protein 6	2	Downregulated	8	3553.758583	-0.392166161	0.076009978	5.60E-09	1.30E-06	-0.304984401	-1.278514599
100117107	LOC100117107	transmembrane emp24 domain-containing protein 6	4	n.s.	8	3553.758583	0.0427153	0.045171846	0.094748552	0.583893566	0.087584635	1.149652435
100117153	LOC100117153	carnosine N-methyltransferase	0.5	Downregulated	6	1785.188094	-0.190859974	0.135800363	0.001028251	0.049250086	-0.27455087	-1.180772078
100117153	LOC100117153	carnosine N-methyltransferase	1	n.s.	6	1785.188094	-0.01970274	0.064740921	0.539404538	0.89782316	-0.049085687	0.057138305
100117153	LOC100117153	carnosine N-methyltransferase	2	n.s.	6	1785.188094	-0.080023162	0.101788014	0.328245873	0.596130348	-0.084088944	-0.135046115
100117153	LOC100117153	carnosine N-methyltransferase	4	n.s.	6	1785.188094	0.047630773	0.064844094	0.043353109	0.433141839	0.169755513	1.258679888
100117184	LOC100117184	DNA topoisomerase 3-beta-1	0.5	n.s.	8	5562.323288	-0.058238638	0.065384548	0.14127002	0.580852945	-0.102902734	0.303949811
100117184	LOC100117184	DNA topoisomerase 3-beta-1	1	n.s.	8	5562.323288	-0.131208825	0.092386521	0.007614095	0.127720931	-0.184091776	-0.318260549
100117184	LOC100117184	DNA topoisomerase 3-beta-1	2	Downregulated	8	5562.323288	-0.34443445	0.097348102	2.15E-05	0.000838834	-0.296193163	-1.177374567
100117184	LOC100117184	DNA topoisomerase 3-beta-1	4	n.s.	8	5562.323288	0.004278909	0.047106844	0.851336267	0.990634146	0.012933322	1.191685304
100117186	LOC100117186	ATPase family AAA domain-containing protein 1-A-like	0.5	n.s.	10	9769.471884	0.068887548	0.058829255	0.081505716	0.459512199	0.093979729	0.058591985
100117186	LOC100117186	ATPase family AAA domain-containing protein 1-A-like	1	n.s.	10	9769.471884	0.086345367	0.067763263	0.031168126	0.283971517	0.119962681	0.335659566
100117186	LOC100117186	ATPase family AAA domain-containing protein 1-A-like	2	Upregulated	10	9769.471884	0.214193603	0.073726857	0.00108164	0.015088131	0.181081454	0.987395751
100117186	LOC100117186	ATPase family AAA domain-containing protein 1-A-like	4	n.s.	10	9769.471884	-0.018334845	0.043925017	0.456838637	0.905602422	-0.041083598	-1.381647302
100117202	LOC100117202	uncharacterized protein DDB_G0273453/DDB_G0273565	0.5	Upregulated	1	21687.64568	1.388598124	0.297554909	3.37E-07	0.000178411	1.030631662	1.387830865
100117202	LOC100117202	uncharacterized protein DDB_G0273453/DDB_G0273565	1	n.s.	1	21687.64568	-0.365624682	0.374496346	0.002834419	0.076015013	-0.654029661	-0.955832538
100117202	LOC100117202	uncharacterized protein DDB_G0273453/DDB_G0273565	2	n.s.	1	21687.64568	0.0054981	0.168436587	0.952832235	0.980848488	0.009337175	-0.032971334
100117202	LOC100117202	uncharacterized protein DDB_G0273453/DDB_G0273565	4	n.s.	1	21687.64568	-0.01914885	0.081462718	0.221720894	0.759693486	-0.253789266	-0.399026993
100117203	LOC100117203	uncharacterized LOC100117203	0.5	n.s.	8	987.1238731	-0.052591199	0.080550265	0.153656013	0.605075879	-0.140841205	-0.014648674
100117203	LOC100117203	uncharacterized LOC100117203	1	n.s.	8	987.1238731	-0.073554752	0.100700618	0.070799287	0.427662553	-0.180539921	-0.241527946
100117203	LOC100117203	uncharacterized LOC100117203	2	Downregulated	8	987.1238731	-0.363842629	0.156178915	0.000810276	0.01265312	-0.326879523	-1.077862857
100117203	LOC100117203	uncharacterized LOC100117203	4	n.s.	8	987.1239	0.01794663	0.05540884	0.344363	0.8545904	0.095148571	1.334039478
100117219	LOC100117219	uncharacterized protein DDB_G0284459	0.5	n.s.	8	7870.535682	0.006865658	0.050132239	0.849238731	0.979225084	0.009154063	0.684305414
100117219	LOC100117219	uncharacterized protein DDB_G0284459	1	n.s.	8	7870.535682	-0.072250031	0.060527613	0.050419502	0.36482544	-0.097874644	-0.585256035
100117219	LOC100117219	uncharacterized protein DDB_G0284459	2	Downregulated	8	7870.535682	-0.170543773	0.066003766	0.004329504	0.040047089	-0.14081283	-1.094583559
100117219	LOC100117219	uncharacterized protein DDB_G0284459	4	n.s.	8	7870.535682	0.017975491	0.041966323	0.475035716	0.912530202	0.035391794	0.99553418
100117227	LOC100117227	serine/threonine-protein phosphatase 6 regulatory ankyrin repeat subunit A	0.5	n.s.	6	356.9870871	0.01681038	0.103300456	0.501574149	0.882867693	0.180453531	-0.876671777
100117227	LOC100117227	serine/threonine-protein phosphatase 6 regulatory ankyrin repeat subunit A	1	Upregulated	6	356.9870871	0.558642181	0.498120784	0.000984528	0.040925614	0.652086296	1.305921754
100117227	LOC100117227	serine/threonine-protein phosphatase 6 regulatory ankyrin repeat subunit A	2	n.s.	6	356.9870871	0.098228396	0.20656641	0.306243429	0.57381545	0.222866192	-0.680397033
100117227	LOC100117227	serine/threonine-protein phosphatase 6 regulatory ankyrin repeat subunit A	4	n.s.	6	356.9871	0.05343154	0.1770934	0.04433666	0.4364191	0.424161902	0.251147056
100117235	LOC100117235	protein charlatan	0.5	Downregulated	5	9466.597147	-0.185474902	0.104226337	0.000534448	0.035550612	-0.249906594	0.008095377
100117235	LOC100117235	protein charlatan	1	Downregulated	5	9466.597147	-0.424517811	0.119845844	2.27E-06	0.000839551	-0.339564434	-0.479552606
100117235	LOC100117235	protein charlatan	2	Downregulated	5	9466.597147	-0.536697139	0.108858724	3.79E-09	9.18E-07	-0.420042796	-0.917273511
100117235	LOC100117235	protein charlatan	4	n.s.	5	9466.597147	0.001239361	0.047493836	0.956209924	0.997830698	0.003933858	1.38873074
100117239	LOC100117239	tubulin alpha-1B chain-like	0.5	n.s.	2	2651.277175	-0.09136248	0.105716086	0.028195993	0.283634278	-0.264317329	0.195154665
100117239	LOC100117239	tubulin alpha-1B chain-like	1	n.s.	2	2651.277175	-0.054220545	0.092145648	0.140690725	0.581956596	-0.167479724	1.32187019
100117239	LOC100117239	tubulin alpha-1B chain-like	2	Downregulated	2	2651.277175	-0.354505655	0.165592953	0.001485169	0.019130236	-0.361643586	-0.937246383
100117239	LOC100117239	tubulin alpha-1B chain-like	4	n.s.	2	2651.277175	-0.123178955	0.174023066	0.004117515	0.140223337	-0.33092036	-0.579778472
100117253	LOC100117253	UNC93-like protein	0.5	n.s.	3	901.6993743	0.175384329	0.208132593	0.004907943	0.114835013	0.354918727	0.093104198
100117253	LOC100117253	UNC93-like protein	1	n.s.	3	901.6993743	0.032907522	0.088687264	0.313472132	0.774775196	0.136759328	-0.57564777
100117253	LOC100117253	UNC93-like protein	2	Upregulated	3	901.6993743	1.077076396	0.196883926	1.78E-09	4.68E-07	0.771139457	1.368998948
100117253	LOC100117253	UNC93-like protein	4	n.s.	3	901.6993743	0.004967795	0.057119751	0.756818166	0.977566443	0.035368074	-0.886455376
100117262	LOC100117262	uncharacterized LOC100117262	0.5	n.s.	8	23728.31406	-0.031302642	0.065114317	0.408698912	0.837368115	-0.066772017	-0.01246236
100117262	LOC100117262	uncharacterized LOC100117262	1	n.s.	8	23728.31406	-0.029654377	0.063284394	0.36854215	0.815803877	-0.070718351	-0.038920429
100117262	LOC100117262	uncharacterized LOC100117262	2	Downregulated	8	23728.31406	-0.260350376	0.10173748	0.001729561	0.021412596	-0.243666088	-1.198442951
100117262	LOC100117262	uncharacterized LOC100117262	4	n.s.	8	23728.31406	0.035998541	0.052972905	0.117350913	0.632844279	0.121503645	1.249825741
100117267	LOC100117267	zinc finger protein 768	0.5	n.s.	8	9940.541406	-0.049734006	0.05775286	0.19708503	0.66418178	-0.074720697	-0.126492894
100117267	LOC100117267	zinc finger protein 768	1	n.s.	8	9940.541406	-0.008365373	0.048770236	0.775012757	0.963440056	-0.015999813	0.438100092
100117267	LOC100117267	zinc finger protein 768	2	Downregulated	8	9940.541406	-0.234374014	0.076543687	0.000524469	0.009463884	-0.199582852	-1.327024828
100117267	LOC100117267	zinc finger protein 768	4	n.s.	8	9940.541406	0.018742767	0.044532166	0.443278003	0.904321376	0.044044498	1.01541763
100117277	LOC100117277	glycine, alanine and asparagine-rich protein	0.5	n.s.	4	1690.074091	0.024877367	0.09795422	0.366533011	0.811451872	0.158785984	-0.321553001
100117277	LOC100117277	glycine, alanine and asparagine-rich protein	1	n.s.	4	1690.074091	0.003389424	0.093679515	0.904285425	0.987181347	0.030485128	-0.839444021
100117277	LOC100117277	glycine, alanine and asparagine-rich protein	2	Upregulated	4	1690.074091	0.447451118	0.317119665	0.003854346	0.037268843	0.598086405	1.451698936
100117277	LOC100117277	glycine, alanine and asparagine-rich protein	4	n.s.	4	1690.074091	0.01034418	0.069437127	0.460123628	0.908164471	0.166428945	-0.290701914
100117281	LOC100117281	peroxisome assembly protein 12	0.5	n.s.	5	1317.116614	0.053602942	0.066902169	0.171727061	0.631131859	0.092174082	-0.0347999
100117281	LOC100117281	peroxisome assembly protein 12	1	n.s.	5	1317.116614	-0.023016966	0.059733888	0.472856009	0.873237084	-0.047343242	-1.174911324
100117281	LOC100117281	peroxisome assembly protein 12	2	n.s.	5	1317.116614	0.0989755	0.089351008	0.188562622	0.444304981	0.08897049	-0.060979099
100117281	LOC100117281	peroxisome assembly protein 12	4	Upregulated	5	1317.116614	0.222644045	0.160083916	0.000215444	0.028853641	0.251929083	1.270690323
100117282	LOC100117282	uncharacterized protein CG3556	0.5	n.s.	5	21708.76472	-0.11037774	0.086823614	0.013029356	0.196135033	-0.209494791	-0.145058196
100117282	LOC100117282	uncharacterized protein CG3556	1	Downregulated	5	21708.76472	-0.22788107	0.141755846	0.001037675	0.042211482	-0.277128434	-0.515512116
100117282	LOC100117282	uncharacterized protein CG3556	2	Downregulated	5	21708.76472	-0.362100407	0.117956836	8.70E-05	0.002543514	-0.326627551	-0.786636687
100117282	LOC100117282	uncharacterized protein CG3556	4	n.s.	5	21708.76472	0.020602647	0.050957485	0.338621335	0.85162863	0.081204507	1.447207
100117284	LOC100117284	nicotinamidase	0.5	n.s.	10	2876.615102	0.041721707	0.089611836	0.204744388	0.67293201	0.17604431	0.546405807
100117284	LOC100117284	nicotinamidase	1	n.s.	10	2876.615102	0.035180596	0.092108828	0.285399645	0.755153951	0.15702946	0.491675425
100117284	LOC100117284	nicotinamidase	2	n.s.	10	2876.615102	0.09487522	0.145642866	0.320052209	0.587773722	0.146365803	0.460982254
100117284	LOC100117284	nicotinamidase	4	Downregulated	10	2876.615	-0.5236492	0.3439208	0.000243811	0.03048338	-0.534608352	-1.499063485
100117304	LOC100117304	sex peptide receptor	0.5	n.s.	9	4172.962162	-0.04070061	0.069038582	0.283846731	0.753110103	-0.092675396	0.254892454
100117304	LOC100117304	sex peptide receptor	1	n.s.	9	4172.962162	-0.009539119	0.061244617	0.761031678	0.960394389	-0.025041801	0.62049619
100117304	LOC100117304	sex peptide receptor	2	Downregulated	9	4172.962162	-0.505355593	0.129868452	7.02E-07	5.75E-05	-0.41335204	-1.47857416
100117304	LOC100117304	sex peptide receptor	4	n.s.	9	4172.962	-0.007043276	0.04989204	0.7383625	0.9738602	-0.028244129	0.603185516
100117310	LOC100117310	codanin-1	0.5	n.s.	3	1724.122549	0.035715838	0.067336055	0.345691544	0.797677274	0.073018357	-0.261925174
100117310	LOC100117310	codanin-1	1	n.s.	3	1724.122549	0.018055234	0.061747048	0.571063523	0.909880375	0.04739667	-0.512451602
100117310	LOC100117310	codanin-1	2	Upregulated	3	1724.122549	0.285572994	0.10939471	0.001066322	0.014959555	0.250709945	1.47552631
100117310	LOC100117310	codanin-1	4	n.s.	3	1724.122549	0.007483382	0.049488018	0.726382989	0.970825163	0.028098269	-0.701149533
100117315	LOC100117315	polypeptide N-acetylgalactosaminyltransferase 3	0.5	n.s.	3	1622.12087	0.022356493	0.086906995	0.451782967	0.858164798	0.109880275	-0.206268731
100117315	LOC100117315	polypeptide N-acetylgalactosaminyltransferase 3	1	n.s.	3	1622.12087	0.010287893	0.085205475	0.726293212	0.953310755	0.066816946	-0.418041622
100117315	LOC100117315	polypeptide N-acetylgalactosaminyltransferase 3	2	Upregulated	3	1622.12087	0.379757671	0.242047258	0.004479308	0.040994305	0.446607025	1.449655221
100117315	LOC100117315	polypeptide N-acetylgalactosaminyltransferase 3	4	n.s.	3	1622.12087	-0.001547695	0.059491603	0.916003067	0.994138907	-0.016006844	-0.825344868
100117333	LOC100117333	transmembrane protein 19	0.5	Upregulated	3	5085.848972	0.159751573	0.072994522	0.000643535	0.040104419	0.190026914	0.316378295
100117333	LOC100117333	transmembrane protein 19	1	n.s.	3	5085.848972	0.041505538	0.057184409	0.210136244	0.682038381	0.070278942	-0.754044873
100117333	LOC100117333	transmembrane protein 19	2	Upregulated	3	5085.848972	0.374144828	0.080306038	1.02E-07	1.27E-05	0.297388606	1.276080915
100117333	LOC100117333	transmembrane protein 19	4	n.s.	3	5085.848972	0.026962735	0.044843566	0.274913131	0.808388838	0.060840551	-0.838414338
100117357	LOC100117357	fasciclin-1	0.5	n.s.	9	56419.33913	0.021151843	0.054735469	0.570053638	0.908729592	0.030811291	0.483249411
100117357	LOC100117357	fasciclin-1	1	n.s.	9	56419.33913	0.035109824	0.055112128	0.274379414	0.745160264	0.062813774	0.738015263
100117357	LOC100117357	fasciclin-1	2	Downregulated	9	56419.33913	-0.253079087	0.076246753	0.000175645	0.004200067	-0.214511378	-1.469718996
100117357	LOC100117357	fasciclin-1	4	n.s.	9	56419.33913	0.000642255	0.043907733	0.978966428	0.999709323	0.00131744	0.248454322
100117358	LOC100117358	TBC1 domain family member whacked	0.5	n.s.	3	3386.796705	0.092688944	0.109093538	0.02680709	0.280350284	0.263053226	0.216327576
100117358	LOC100117358	TBC1 domain family member whacked	1	n.s.	3	3386.796705	0.01873316	0.074867223	0.551672586	0.903514988	0.065957367	-0.273022992
100117358	LOC100117358	TBC1 domain family member whacked	2	Upregulated	3	3386.796705	0.864706372	0.172498308	1.48E-08	2.88E-06	0.67041755	1.227733726
100117358	LOC100117358	TBC1 domain family member whacked	4	n.s.	3	3386.796705	-0.076667368	0.126608445	0.012002416	0.249299965	-0.295736501	-1.17103831
100117363	LOC100117363	leucine-rich repeat-containing protein 70	0.5	n.s.	3	7253.692405	0.074807151	0.060877177	0.062607683	0.410848935	0.105132528	0.138381417
100117363	LOC100117363	leucine-rich repeat-containing protein 70	1	n.s.	3	7253.692405	0.032760313	0.054771816	0.304025587	0.768849498	0.059213682	-0.740518832
100117363	LOC100117363	leucine-rich repeat-containing protein 70	2	Upregulated	3	7253.692405	0.199346252	0.075780522	0.002884019	0.030442028	0.169062041	1.362011145
100117363	LOC100117363	leucine-rich repeat-containing protein 70	4	n.s.	3	7253.692405	0.02489084	0.044913856	0.311051224	0.835891456	0.05820247	-0.75987373
100117378	LOC100117378	uncharacterized LOC100117378	0.5	Downregulated	6	270.1899523	-2.473450717	1.323113245	1.21E-05	0.003016281	-1.896710152	-1.141596017
100117378	LOC100117378	uncharacterized LOC100117378	1	n.s.	6	270.1899523	0.215896558	0.523727336	0.00570647	0.110975816	1.024170823	0.742613851
100117378	LOC100117378	uncharacterized LOC100117378	2	Downregulated	6	270.1899523	-0.417105702	0.615710343	0.004320374	0.039993187	-0.949351299	-0.530471183
100117378	LOC100117378	uncharacterized LOC100117378	4	n.s.	6	270.1899523	0.358024789	0.776140606	0.001680607	0.090709146	1.313807313	0.929453348
100117390	LOC100117390	GIGYF family protein CG11148	0.5	n.s.	4	2555.574472	-0.024016424	0.083536647	0.442178567	0.853567593	-0.112641185	-0.969078091
100117390	LOC100117390	GIGYF family protein CG11148	1	n.s.	4	2555.574472	0.025801165	0.086922786	0.411787444	0.843437286	0.123228815	0.035203815
100117390	LOC100117390	GIGYF family protein CG11148	2	Upregulated	4	2555.574472	0.411485673	0.224798357	0.001906849	0.023019071	0.436239409	1.367933188
100117390	LOC100117390	GIGYF family protein CG11148	4	n.s.	4	2555.574472	0.001340354	0.057592638	0.931267482	0.994437962	0.013015737	-0.434058913
100117399	LOC100117399	uncharacterized LOC100117399	0.5	n.s.	10	364.3642781	0.084610012	0.22921192	0.048527453	0.367685545	0.482828634	0.059281258
100117399	LOC100117399	uncharacterized LOC100117399	1	n.s.	10	364.3642781	0.122518071	0.267823956	0.032422262	0.289011575	0.515638968	0.237638002
100117399	LOC100117399	uncharacterized LOC100117399	2	Upregulated	10	364.3642781	0.479699314	0.428263543	0.004284404	0.03990029	0.665973464	1.054855248
100117399	LOC100117399	uncharacterized LOC100117399	4	n.s.	10	364.3643	0.01246274	0.09035164	0.3717962	0.8739132	0.223252176	-1.351774507
100117410	LOC100117410	sodium-dependent nutrient amino acid transporter 1	0.5	n.s.	6	1813.738968	-0.038751706	0.07700131	0.278770962	0.747714509	-0.11624568	-1.190096763
100117410	LOC100117410	sodium-dependent nutrient amino acid transporter 1	1	n.s.	6	1813.738968	0.036121318	0.078575443	0.285094416	0.754677652	0.108488452	-0.387559459
100117410	LOC100117410	sodium-dependent nutrient amino acid transporter 1	2	Upregulated	6	1813.738968	0.35824115	0.155534191	0.000929544	0.013658389	0.351835571	0.481445788
100117410	LOC100117410	sodium-dependent nutrient amino acid transporter 1	4	Upregulated	6	1813.738968	0.724312423	0.160358606	6.93E-07	0.00042927	0.523987816	1.096210434
100117412	LOC100117412	heat shock protein 83	0.5	Downregulated	6	35558.8748	-0.426910298	0.097001486	8.50E-09	7.70E-06	-0.332061634	-1.432257117
100117412	LOC100117412	heat shock protein 83	1	n.s.	6	35558.8748	-0.022455341	0.051228111	0.459670675	0.867149801	-0.042096375	0.739800517
100117412	LOC100117412	heat shock protein 83	2	n.s.	6	35558.8748	-0.062547765	0.071198671	0.325066004	0.593202589	-0.056691777	0.630469987
100117412	LOC100117412	heat shock protein 83	4	n.s.	6	35558.8748	-0.061405976	0.051563594	0.020960164	0.324682232	-0.132583147	0.061986613
100117421	LOC100117421	vacuolar protein sorting-associated protein 37A	0.5	n.s.	7	2558.181495	-0.015769891	0.094079674	0.54980076	0.900932053	-0.134337954	0.356632649
100117421	LOC100117421	vacuolar protein sorting-associated protein 37A	1	Downregulated	7	2558.181495	-1.01732943	0.356831204	2.18E-05	0.003709948	-0.896968105	-1.471368623
100117421	LOC100117421	vacuolar protein sorting-associated protein 37A	2	n.s.	7	2558.181495	0.004257939	0.172053526	0.963322455	0.985012684	0.036204499	0.765417722
100117421	LOC100117421	vacuolar protein sorting-associated protein 37A	4	n.s.	7	2558.181495	-0.008329345	0.068515784	0.541762698	0.934295162	-0.137389472	0.349318252
100117444	LOC100117444	protein roadkill	0.5	Downregulated	6	75.68187552	-0.83342734	0.526789613	0.000295261	0.024359065	-0.358289116	-1.109654925
100117444	LOC100117444	protein roadkill	1	n.s.	6	75.68187552	0.123429401	0.240179666	0.032460028	0.289011575	0.226541697	0.808622433
100117444	LOC100117444	protein roadkill	2	n.s.	6	75.68187552	-0.20277867	0.235307296	0.069196479	0.24584242	-0.197038743	-0.580744798
100117444	LOC100117444	protein roadkill	4	n.s.	6	75.68188	0.1355284	0.3065434	0.009978789	0.2260632	0.248844632	0.88177729
100117445	LOC100117445	protein IWS1 homolog	0.5	n.s.	1	770.4591331	0.006551382	0.071010419	0.853188982	0.979350667	0.014256202	1.278038043
100117445	LOC100117445	protein IWS1 homolog	1	n.s.	1	770.4591331	-0.053876962	0.084022905	0.143146986	0.585709385	-0.129041668	0.075770177
100117445	LOC100117445	protein IWS1 homolog	2	Downregulated	1	770.4591331	-0.30168038	0.135018252	0.002278455	0.02595252	-0.274941379	-1.148327112
100117445	LOC100117445	protein IWS1 homolog	4	n.s.	1	770.4591	-0.03981658	0.06564234	0.06837672	0.5184271	-0.162563907	-0.205481109
100117450	LOC100117450	phosphoglucomutase-2	0.5	n.s.	3	5346.997876	0.101626498	0.093797512	0.019156941	0.235841994	0.221073356	0.190545801
100117450	LOC100117450	phosphoglucomutase-2	1	n.s.	3	5346.997876	0.048600926	0.078763891	0.175833648	0.63547253	0.128475447	-0.280819822
100117450	LOC100117450	phosphoglucomutase-2	2	Upregulated	3	5346.997876	0.50426031	0.148937029	6.01E-06	0.000323561	0.428274633	1.245294881
100117450	LOC100117450	phosphoglucomutase-2	4	n.s.	3	5346.997876	-0.008987911	0.051788897	0.650710416	0.953728507	-0.043257882	-1.155020859
100117470	LOC100117470	DNA replication licensing factor Mcm6	0.5	Downregulated	6	1200.980371	-0.809897894	0.212529619	4.01E-06	0.001454797	-0.582036132	-1.289801881
100117470	LOC100117470	DNA replication licensing factor Mcm6	1	Upregulated	6	1200.980371	0.368851939	0.262780453	0.001055413	0.042286456	0.398098024	1.146813904
100117470	LOC100117470	DNA replication licensing factor Mcm6	2	n.s.	6	1200.980371	-0.009694924	0.131693288	0.915663135	0.967601064	-0.004611593	0.145676862
100117470	LOC100117470	DNA replication licensing factor Mcm6	4	n.s.	6	1200.980371	-0.008885747	0.056842355	0.594744502	0.942300811	-0.064292047	-0.002688884
100117488	LOC100117488	uncharacterized LOC100117488	0.5	Upregulated	9	19589.0005	0.16450584	0.055165335	8.75E-05	0.011170065	0.16533393	1.205192512
100117488	LOC100117488	uncharacterized LOC100117488	1	n.s.	9	19589.0005	0.049203475	0.049910542	0.118556813	0.540638574	0.066362429	-0.049194922
100117488	LOC100117488	uncharacterized LOC100117488	2	n.s.	9	19589.0005	-0.03290205	0.05484035	0.51998424	0.750502941	-0.02760535	-1.240164052
100117488	LOC100117488	uncharacterized LOC100117488	4	n.s.	9	19589.0005	0.047863115	0.040500141	0.067636608	0.517038712	0.076884678	0.084166462
100117513	LOC100117513	glycine-rich protein 23	0.5	n.s.	7	793.3828658	0.034356882	0.087042391	0.282625066	0.752119919	0.134857425	-0.183085236
100117513	LOC100117513	glycine-rich protein 23	1	n.s.	7	793.3828658	-0.003522248	0.079802613	0.905347434	0.987241204	-0.014489107	-1.054924002
100117513	LOC100117513	glycine-rich protein 23	2	Upregulated	7	793.3828658	0.377062092	0.216760487	0.003139248	0.032431751	0.398559315	1.356324668
100117513	LOC100117513	glycine-rich protein 23	4	n.s.	7	793.3829	0.01807098	0.06429351	0.2765632	0.810309	0.145952533	-0.118315431
100117514	LOC100117514	LIRP	0.5	n.s.	9	24703.29689	0.019082301	0.062735894	0.611529751	0.920642045	0.038163147	0.618261146
100117514	LOC100117514	LIRP	1	n.s.	9	24703.29689	0.000490755	0.056371964	0.987274647	0.999109972	0.000653259	0.435070025
100117514	LOC100117514	LIRP	2	Downregulated	9	24703.29689	-0.482018896	0.111693724	1.16E-07	1.38E-05	-0.394458309	-1.494579309
100117514	LOC100117514	LIRP	4	n.s.	9	24703.29689	0.000676482	0.047959324	0.975773826	0.999709323	0.001918278	0.441248137
100117527	LOC100117527	voltage-dependent L-type calcium channel subunit beta-2	0.5	n.s.	8	96371.52781	-0.005495297	0.060888028	0.883179497	0.984112235	-0.011963018	0.391170748
100117527	LOC100117527	voltage-dependent L-type calcium channel subunit beta-2	1	n.s.	8	96371.52781	-0.019904165	0.057715545	0.528717123	0.892638441	-0.045070515	0.135775221
100117527	LOC100117527	voltage-dependent L-type calcium channel subunit beta-2	2	Downregulated	8	96371.52781	-0.269815725	0.094589693	0.000654365	0.010902177	-0.247157864	-1.423152791
100117527	LOC100117527	voltage-dependent L-type calcium channel subunit beta-2	4	n.s.	8	96371.53	0.01712956	0.04795111	0.4531689	0.9054221	0.053505945	0.896206822
100117529	LOC100117529	b(0,+)-type amino acid transporter 1	0.5	n.s.	9	42076.98064	-0.119497524	0.050765232	0.002098935	0.074024572	-0.124473589	0.29826568
100117529	LOC100117529	b(0,+)-type amino acid transporter 1	1	n.s.	9	42076.98064	-0.111359735	0.054666947	0.004464247	0.097349867	-0.114447034	0.504614299
100117529	LOC100117529	b(0,+)-type amino acid transporter 1	2	Downregulated	9	42076.98064	-0.270063271	0.055015216	1.54E-07	1.71E-05	-0.210964691	-1.481739453
100117529	LOC100117529	b(0,+)-type amino acid transporter 1	4	n.s.	9	42076.98064	-0.070684162	0.042224533	0.009210356	0.219344798	-0.105980397	0.678859474
100117535	LOC100117535	methionine aminopeptidase 2	0.5	Upregulated	1	11908.70119	1.293194682	0.618113343	7.37E-05	0.010397051	1.395089416	1.296709697
100117535	LOC100117535	methionine aminopeptidase 2	1	n.s.	1	11908.70119	-0.005946051	0.114069459	0.829147285	0.976477839	-0.075421682	-0.38938543
100117535	LOC100117535	methionine aminopeptidase 2	2	n.s.	1	11908.70119	0.111317013	0.23051176	0.245246388	0.510213621	0.404479823	0.160871953
100117535	LOC100117535	methionine aminopeptidase 2	4	n.s.	1	11908.70119	-0.031391229	0.139359391	0.10952516	0.618123116	-0.667439762	-1.06819622
100117537	LOC100117537	rRNA 2'-O-methyltransferase fibrillarin	0.5	Downregulated	6	1742.790722	-0.20947436	0.155629518	0.00087158	0.046723285	-0.295098019	-1.495798653
100117537	LOC100117537	rRNA 2'-O-methyltransferase fibrillarin	1	n.s.	6	1742.790722	0.025827166	0.068619068	0.429718109	0.854747868	0.069950997	0.599293275
100117537	LOC100117537	rRNA 2'-O-methyltransferase fibrillarin	2	n.s.	6	1742.790722	0.034970126	0.104469617	0.673353993	0.846007072	0.038747154	0.420207956
100117537	LOC100117537	rRNA 2'-O-methyltransferase fibrillarin	4	n.s.	6	1742.790722	0.011256544	0.051677648	0.575729739	0.939214778	0.048520188	0.476297422
100117552	LOC100117552	uncharacterized LOC100117552	0.5	n.s.	6	51.95378435	-0.089257889	0.196802608	0.038475587	0.327197011	-0.159340411	-1.256436372
100117552	LOC100117552	uncharacterized LOC100117552	1	Upregulated	6	51.95378435	0.539437596	0.514837446	0.001103128	0.042524082	0.20255519	1.188974579
100117552	LOC100117552	uncharacterized LOC100117552	2	n.s.	6	51.95378435	0.038620958	0.181970676	0.676226272	0.847860152	0.023878841	-0.018382179
100117552	LOC100117552	uncharacterized LOC100117552	4	n.s.	6	51.95378	0.006335209	0.06781848	0.6350392	0.9520108	0.039303237	0.085843972
100117553	LOC100117553	protein O-mannosyl-transferase Tmtc3	0.5	n.s.	5	24096.81993	-0.062429458	0.055040364	0.104626975	0.512643932	-0.083542827	0.121712008
100117553	LOC100117553	protein O-mannosyl-transferase Tmtc3	1	Downregulated	5	24096.81993	-0.22393244	0.079807714	3.67E-05	0.005195772	-0.211758108	-0.985262259
100117553	LOC100117553	protein O-mannosyl-transferase Tmtc3	2	Downregulated	5	24096.81993	-0.182031776	0.06755345	0.002825607	0.030037269	-0.152564427	-0.474200854
100117553	LOC100117553	protein O-mannosyl-transferase Tmtc3	4	n.s.	5	24096.81993	0.028005739	0.042858286	0.267505929	0.802209315	0.057304888	1.337751105
100117558	LOC100117558	uncharacterized LOC100117558	0.5	n.s.	6	120.314931	-0.083476312	0.42063738	0.024672651	0.269532272	-1.533332875	-1.055548957
100117558	LOC100117558	uncharacterized LOC100117558	1	n.s.	6	120.314931	0.092591974	0.489432775	0.023153681	0.243278245	0.977184749	0.688587083
100117558	LOC100117558	uncharacterized LOC100117558	2	n.s.	6	120.314931	-0.260007041	0.800723053	0.009647955	0.068554837	-0.929974631	-0.636376892
100117558	LOC100117558	uncharacterized LOC100117558	4	Upregulated	6	120.314931	7.122555699	3.919984024	1.13E-05	0.00404366	1.430239804	1.003338766
100117583	LOC100117583	segmentation protein Runt	0.5	n.s.	8	1494.666907	-0.055710943	0.08485894	0.127311145	0.553555131	-0.170071708	-0.124517405
100117583	LOC100117583	segmentation protein Runt	1	n.s.	8	1494.666907	-0.06643715	0.100730671	0.090931385	0.477901729	-0.187867939	-0.184087373
100117583	LOC100117583	segmentation protein Runt	2	Downregulated	8	1494.666907	-0.524463801	0.187421429	5.00E-05	0.001666429	-0.446697658	-1.050477425
100117583	LOC100117583	segmentation protein Runt	4	n.s.	8	1494.667	0.07184804	0.117892	0.01366823	0.2613647	0.273146297	1.359082203
100117587	LOC100117587	neuralized-like protein 4	0.5	n.s.	4	3811.154607	0.017694822	0.056094209	0.635837031	0.927225052	0.027061994	-0.656869883
100117587	LOC100117587	neuralized-like protein 4	1	n.s.	4	3811.154607	0.016859787	0.051579016	0.577156871	0.911702282	0.034153743	-0.557374891
100117587	LOC100117587	neuralized-like protein 4	2	Upregulated	4	3811.154607	0.213474071	0.078891054	0.001999109	0.023896427	0.179307871	1.479091424
100117587	LOC100117587	neuralized-like protein 4	4	n.s.	4	3811.154607	0.022894218	0.045481973	0.345599261	0.855186863	0.055004411	-0.26484665
100117599	LOC100117599	uncharacterized LOC100117599	0.5	n.s.	5	35267.1317	-0.06868481	0.060530264	0.084549171	0.467902956	-0.101855061	0.071621217
100117599	LOC100117599	uncharacterized LOC100117599	1	Downregulated	5	35267.1317	-0.284771789	0.099514677	1.36E-05	0.002736858	-0.255642317	-0.857774789
100117599	LOC100117599	uncharacterized LOC100117599	2	Downregulated	5	35267.1317	-0.24906052	0.077938799	0.000282741	0.00611326	-0.212055517	-0.594362856
100117599	LOC100117599	uncharacterized LOC100117599	4	n.s.	5	35267.1317	0.049573701	0.04883462	0.052559199	0.467140987	0.114727969	1.380516428
100117605	LOC100117605	branched-chain-amino-acid aminotransferase, cytosolic	0.5	n.s.	10	2818.09106	0.042759367	0.127094735	0.156898321	0.610005691	0.301927834	-0.236228266
100117605	LOC100117605	branched-chain-amino-acid aminotransferase, cytosolic	1	Upregulated	10	2818.09106	0.862220861	0.45137911	0.000138646	0.012719118	0.930087005	0.804672197
100117605	LOC100117605	branched-chain-amino-acid aminotransferase, cytosolic	2	Upregulated	10	2818.09106	0.788060287	0.401515822	0.000270152	0.005925724	0.896495878	0.749009522
100117605	LOC100117605	branched-chain-amino-acid aminotransferase, cytosolic	4	n.s.	10	2818.09106	-0.024691141	0.102385688	0.148938078	0.677218946	-0.350566368	-1.317453452
100117630	LOC100117630	M-phase inducer phosphatase	0.5	n.s.	9	3015.850779	-0.037292999	0.090907517	0.239198276	0.712245583	-0.185668799	-0.428178736
100117630	LOC100117630	M-phase inducer phosphatase	1	Upregulated	9	3015.850779	0.716929698	0.278103018	6.89E-05	0.00856651	0.626639813	1.099593236
100117630	LOC100117630	M-phase inducer phosphatase	2	Downregulated	9	3015.850779	-0.567994586	0.260877719	0.000320431	0.006770994	-0.578506504	-1.167019156
100117630	LOC100117630	M-phase inducer phosphatase	4	n.s.	9	3015.850779	0.03845285	0.096434257	0.063615525	0.509659346	0.305502147	0.495604656
100117638	LOC100117638	zinc homeostasis factor 1	0.5	n.s.	5	4913.615253	-0.031480624	0.062344488	0.408370188	0.837099587	-0.058846302	-0.189951462
100117638	LOC100117638	zinc homeostasis factor 1	1	Downregulated	5	4913.615253	-0.200131544	0.112362494	0.000960011	0.040539875	-0.229189953	-1.190528357
100117638	LOC100117638	zinc homeostasis factor 1	2	n.s.	5	4913.615253	0.001245021	0.084546732	0.986283384	0.994496936	-0.001754039	0.145401215
100117638	LOC100117638	zinc homeostasis factor 1	4	n.s.	5	4913.615253	0.073979514	0.072091579	0.008760412	0.213443632	0.183758565	1.235078604
100117646	LOC100117646	single-stranded DNA-binding protein, mitochondrial	0.5	n.s.	5	454.3121984	-0.049857747	0.082355639	0.166318274	0.623693527	-0.133248467	-0.249177054
100117646	LOC100117646	single-stranded DNA-binding protein, mitochondrial	1	n.s.	5	454.3121984	-0.061288176	0.097652808	0.108842421	0.520498055	-0.143161566	-0.297020855
100117646	LOC100117646	single-stranded DNA-binding protein, mitochondrial	2	Downregulated	5	454.3121984	-0.291266899	0.151916196	0.005371376	0.046873141	-0.265799031	-0.888908646
100117646	LOC100117646	single-stranded DNA-binding protein, mitochondrial	4	n.s.	5	454.3121984	0.059369464	0.101094839	0.021811235	0.329994504	0.215730301	1.435106556
100117683	LOC100117683	putative fatty acyl-CoA reductase CG5065	0.5	n.s.	8	27371.62368	-0.012320884	0.057023154	0.741674645	0.954828661	-0.022389945	0.30657313
100117683	LOC100117683	putative fatty acyl-CoA reductase CG5065	1	n.s.	8	27371.62368	-0.010723058	0.051540233	0.721137731	0.952755184	-0.022801232	0.30260672
100117683	LOC100117683	putative fatty acyl-CoA reductase CG5065	2	Downregulated	8	27371.62368	-0.235416637	0.082217947	0.000974214	0.014059333	-0.204645807	-1.451082848
100117683	LOC100117683	putative fatty acyl-CoA reductase CG5065	4	n.s.	8	27371.62368	0.012883961	0.045562949	0.588827463	0.940814787	0.033119784	0.841902998
100117684	LOC100117684	DNA polymerase alpha subunit B	0.5	n.s.	9	1750.573081	-0.070292743	0.078766287	0.0766625	0.446923414	-0.157876271	-0.406279083
100117684	LOC100117684	DNA polymerase alpha subunit B	1	n.s.	9	1750.573081	0.026926083	0.068574786	0.412201486	0.843437286	0.071979738	0.912227785
100117684	LOC100117684	DNA polymerase alpha subunit B	2	Downregulated	9	1750.573081	-0.326562558	0.127251968	0.000679739	0.011152138	-0.299935745	-1.221164862
100117684	LOC100117684	DNA polymerase alpha subunit B	4	n.s.	9	1750.573	0.008290215	0.05122563	0.6815347	0.9607541	0.037634596	0.71521616
100117690	LOC100117690	clavesin-2	0.5	n.s.	3	1284.592591	-0.005856554	0.071023446	0.868539731	0.98121442	-0.0188607	0.232198511
100117690	LOC100117690	clavesin-2	1	n.s.	3	1284.592591	-0.197990295	0.163196368	0.003600272	0.085979916	-0.270712245	-0.758150669
100117690	LOC100117690	clavesin-2	2	Upregulated	3	1284.592591	0.268810429	0.131368569	0.005464034	0.047391491	0.257676044	1.319616647
100117690	LOC100117690	clavesin-2	4	n.s.	3	1284.592591	-0.123264347	0.154765086	0.003101633	0.118969116	-0.279743616	-0.793664489
100117691	LOC100117691	DCN1-like protein 1	0.5	n.s.	3	5365.744859	0.072186894	0.057409824	0.066874318	0.421447524	0.095432168	0.426125648
100117691	LOC100117691	DCN1-like protein 1	1	n.s.	3	5365.744859	0.003909317	0.045611713	0.889884429	0.985005902	0.007897704	-0.744487766
100117691	LOC100117691	DCN1-like protein 1	2	Upregulated	3	5365.744859	0.186862558	0.069865388	0.002865648	0.030329776	0.154137162	1.211197618
100117691	LOC100117691	DCN1-like protein 1	4	n.s.	3	5365.745	-0.001575855	0.04266264	0.9493025	0.9965262	-0.003195232	-0.892835499
100117709	LOC100117709	homeotic protein distal-less	0.5	n.s.	8	9081.341264	-0.036787668	0.070621072	0.324483955	0.785700143	-0.089495281	0.925341639
100117709	LOC100117709	homeotic protein distal-less	1	n.s.	8	9081.341264	-0.101297815	0.102566914	0.027021884	0.266682805	-0.196319688	-0.164657264
100117709	LOC100117709	homeotic protein distal-less	2	Downregulated	8	9081.341264	-0.322731899	0.124231293	0.000655847	0.010907961	-0.311135271	-1.336195335
100117709	LOC100117709	homeotic protein distal-less	4	n.s.	8	9081.341	-0.02859769	0.05467241	0.1783227	0.7166669	-0.123780136	0.575510959
100117731	LOC100117731	fatty-acid amide hydrolase 2-B	0.5	n.s.	5	12900.82192	0.002799945	0.041030937	0.931919913	0.989115314	0.002322166	0.615512931
100117731	LOC100117731	fatty-acid amide hydrolase 2-B	1	Downregulated	5	12900.82192	-0.156055887	0.05043998	0.000112985	0.011132799	-0.14234466	-1.445355607
100117731	LOC100117731	fatty-acid amide hydrolase 2-B	2	n.s.	5	12900.82192	-0.041408216	0.048718817	0.368522401	0.63497609	-0.033267685	0.108513467
100117731	LOC100117731	fatty-acid amide hydrolase 2-B	4	n.s.	5	12900.82192	0.006769076	0.036118183	0.78992419	0.983518852	0.009750153	0.721329209
100117767	LOC100117767	cytochrome b5 reductase 4	0.5	n.s.	8	11455.18832	-0.0519144	0.076111391	0.168776906	0.628248791	-0.136876288	0.406601629
100117767	LOC100117767	cytochrome b5 reductase 4	1	n.s.	8	11455.18832	-0.140780048	0.131397164	0.010285236	0.15337916	-0.253100222	-0.218340084
100117767	LOC100117767	cytochrome b5 reductase 4	2	Downregulated	8	11455.18832	-0.517705452	0.15353501	5.94E-06	0.000322391	-0.448839263	-1.270838365
100117767	LOC100117767	cytochrome b5 reductase 4	4	n.s.	8	11455.18832	-0.002217114	0.051772708	0.909627809	0.994138907	-0.01116137	1.08257682
100117777	LOC100117777	AP-1 complex subunit beta-1	0.5	n.s.	5	37753.06865	-0.022754057	0.058689538	0.546230542	0.899727201	-0.040660061	0.59235145
100117777	LOC100117777	AP-1 complex subunit beta-1	1	n.s.	5	37753.06865	-0.168836122	0.09412485	0.001687936	0.054877153	-0.204507913	-0.777428948
100117777	LOC100117777	AP-1 complex subunit beta-1	2	Downregulated	5	37753.06865	-0.252263341	0.085541799	0.000609243	0.010463417	-0.220884314	-0.914336902
100117777	LOC100117777	AP-1 complex subunit beta-1	4	n.s.	5	37753.06865	0.007271398	0.045953952	0.757093296	0.977679267	0.019992854	1.099414399
100117792	LOC100117792	actin, clone 205	0.5	Upregulated	1	21607.94512	0.877571227	0.371525033	7.23E-05	0.010321049	0.74209676	1.473033762
100117792	LOC100117792	actin, clone 205	1	n.s.	1	21607.94512	0.056976582	0.129993522	0.130567536	0.565083831	0.288829957	-0.632741465
100117792	LOC100117792	actin, clone 205	2	n.s.	1	21607.94512	0.205067375	0.201623934	0.061241622	0.227807543	0.376761226	-0.224232642
100117792	LOC100117792	actin, clone 205	4	n.s.	1	21607.95	0.02655808	0.08803746	0.1308826	0.6516477	0.292420706	-0.616059654
100117824	LOC100117824	hamartin	0.5	n.s.	5	8992.876507	-0.07925889	0.067493504	0.053915448	0.384663312	-0.130234073	0.207942949
100117824	LOC100117824	hamartin	1	Downregulated	5	8992.876507	-0.20473752	0.10709389	0.000653975	0.032338953	-0.228625144	-0.718306496
100117824	LOC100117824	hamartin	2	Downregulated	5	8992.876507	-0.271134826	0.090039713	0.000392121	0.007834646	-0.239391206	-0.819657757
100117824	LOC100117824	hamartin	4	n.s.	5	8992.876507	-0.003757956	0.046577136	0.870914716	0.992209363	-0.011041029	1.330021304
100117833	LOC100117833	transcription factor MafB	0.5	n.s.	5	3366.48822	-0.001759633	0.072677991	0.959529549	0.994588672	-0.014269237	-0.712312159
100117833	LOC100117833	transcription factor MafB	1	n.s.	5	3366.48822	-0.013394614	0.070064696	0.669454359	0.93978176	-0.044058908	-0.849571307
100117833	LOC100117833	transcription factor MafB	2	n.s.	5	3366.48822	0.172822402	0.126203569	0.062716496	0.231087784	0.195888655	0.256013166
100117833	LOC100117833	transcription factor MafB	4	Upregulated	5	3366.48822	0.480064229	0.235426881	7.34E-05	0.014691865	0.423741584	1.3058703
100117837	LOC100117837	putative fatty acyl-CoA reductase CG5065	0.5	n.s.	2	447.1118623	-0.017362686	0.101576653	0.493241939	0.877926173	-0.166976705	0.427171638
100117837	LOC100117837	putative fatty acyl-CoA reductase CG5065	1	n.s.	2	447.1118623	0.00250851	0.102046796	0.927936825	0.991452671	0.024968819	0.824420263
100117837	LOC100117837	putative fatty acyl-CoA reductase CG5065	2	n.s.	2	447.1118623	-0.118006552	0.208877437	0.23195861	0.496037466	-0.27810053	0.197190829
100117837	LOC100117837	putative fatty acyl-CoA reductase CG5065	4	Downregulated	2	447.1118623	-1.520534554	0.380235648	1.50E-06	0.00085065	-1.073414189	-1.44878273
100117862	LOC100117862	annulin	0.5	n.s.	5	8053.746287	-0.050903783	0.063840385	0.193065789	0.658479533	-0.087498539	0.682412166
100117862	LOC100117862	annulin	1	Downregulated	5	8053.746287	-0.330666337	0.122315755	2.26E-05	0.003765885	-0.28993652	-1.049857648
100117862	LOC100117862	annulin	2	Downregulated	5	8053.746287	-0.275769399	0.09211072	0.000389411	0.007806282	-0.242307371	-0.642293138
100117862	LOC100117862	annulin	4	n.s.	5	8053.746287	-0.016297298	0.047346641	0.480570502	0.915324238	-0.049246238	1.00973862
100117865	LOC100117865	UDP-glucuronosyltransferase 2C1	0.5	n.s.	10	1385.068525	0.023506639	0.068766241	0.523077071	0.892518693	0.049040384	-0.033766101
100117865	LOC100117865	UDP-glucuronosyltransferase 2C1	1	n.s.	10	1385.068525	0.047300482	0.075594978	0.185054313	0.650870564	0.1103497	0.245259132
100117865	LOC100117865	UDP-glucuronosyltransferase 2C1	2	Upregulated	10	1385.068525	0.344176322	0.125493451	0.000318509	0.006753961	0.298554941	1.101801239
100117865	LOC100117865	UDP-glucuronosyltransferase 2C1	4	n.s.	10	1385.068525	-0.08909834	0.108627487	0.005796903	0.165470039	-0.232106223	-1.313294269
100117898	LOC100117898	ethanolamine-phosphate cytidylyltransferase	0.5	n.s.	10	8797.106778	0.041881442	0.072186952	0.263484304	0.733059172	0.099094547	-0.182535817
100117898	LOC100117898	ethanolamine-phosphate cytidylyltransferase	1	n.s.	10	8797.106778	0.092783245	0.100042756	0.03582461	0.304497737	0.195754276	0.244259156
100117898	LOC100117898	ethanolamine-phosphate cytidylyltransferase	2	Upregulated	10	8797.106778	0.471423387	0.142284197	9.99E-06	0.000472412	0.406401531	1.174358903
100117898	LOC100117898	ethanolamine-phosphate cytidylyltransferase	4	n.s.	10	8797.106778	-0.032286999	0.056958074	0.130900768	0.651647711	-0.139510681	-1.236082241
100117899	LOC100117899	uncharacterized LOC100117899	0.5	n.s.	2	3151.59561	0.115083336	0.245169168	0.024975471	0.270692065	0.546672475	0.312206266
100117899	LOC100117899	uncharacterized LOC100117899	1	Upregulated	2	3151.59561	0.496929143	0.463123442	0.001380675	0.049038717	0.832832278	0.90541515
100117899	LOC100117899	uncharacterized LOC100117899	2	n.s.	2	3151.59561	0.255923174	0.274524353	0.035535587	0.164160585	0.497449555	0.21016722
100117899	LOC100117899	uncharacterized LOC100117899	4	n.s.	2	3151.59561	-0.015956757	0.085710484	0.280032833	0.812097451	-0.292688856	-1.427788637
100117908	LOC100117908	GTPase Era, mitochondrial	0.5	n.s.	3	9608.518473	0.099529995	0.080675114	0.021030352	0.247628015	0.183920809	0.320334203
100117908	LOC100117908	GTPase Era, mitochondrial	1	n.s.	3	9608.518473	0.00765111	0.05948828	0.806250863	0.971347821	0.019717728	-1.023408586
100117908	LOC100117908	GTPase Era, mitochondrial	2	Upregulated	3	9608.518473	0.32631319	0.110780199	0.000219885	0.005032836	0.297129022	1.246764557
100117908	LOC100117908	GTPase Era, mitochondrial	4	n.s.	3	9608.518473	0.021508579	0.050514104	0.325164606	0.843203937	0.078338501	-0.543690174
100117916	LOC100117916	ancient ubiquitous protein 1	0.5	n.s.	10	4651.551562	0.064605649	0.076616448	0.099726542	0.504058478	0.148957129	0.173524696
100117916	LOC100117916	ancient ubiquitous protein 1	1	n.s.	10	4651.551562	0.06163067	0.082966118	0.106187748	0.516456829	0.14801229	0.166712203
100117916	LOC100117916	ancient ubiquitous protein 1	2	Upregulated	10	4651.551562	0.275629452	0.120140102	0.002800767	0.02985184	0.267848754	1.030759489
100117916	LOC100117916	ancient ubiquitous protein 1	4	n.s.	10	4651.552	-0.01440457	0.05166778	0.4807461	0.9153242	-0.065255622	-1.370996388
100117943	LOC100117943	cleft lip and palate transmembrane protein 1 homolog	0.5	n.s.	3	8130.571047	0.037860096	0.064600922	0.322953602	0.784086664	0.07202462	-0.108213923
100117943	LOC100117943	cleft lip and palate transmembrane protein 1 homolog	1	n.s.	3	8130.571047	0.023603996	0.060138917	0.462889151	0.868210869	0.055425523	-0.283776634
100117943	LOC100117943	cleft lip and palate transmembrane protein 1 homolog	2	Upregulated	3	8130.571047	0.230453166	0.096350245	0.003933642	0.037710635	0.213273878	1.385728919
100117943	LOC100117943	cleft lip and palate transmembrane protein 1 homolog	4	n.s.	3	8130.571047	-0.003026942	0.048019947	0.891810853	0.992209363	-0.011699915	-0.993738362
100117954	LOC100117954	succinate-semialdehyde dehydrogenase, mitochondrial	0.5	n.s.	4	6191.020451	0.04299431	0.062385445	0.265897985	0.734255629	0.074023318	-0.375843853
100117954	LOC100117954	succinate-semialdehyde dehydrogenase, mitochondrial	1	n.s.	4	6191.020451	0.018995299	0.056063546	0.543745856	0.900299579	0.040951875	-0.68894999
100117954	LOC100117954	succinate-semialdehyde dehydrogenase, mitochondrial	2	Upregulated	4	6191.020451	0.319539361	0.093277446	4.79E-05	0.001641761	0.270636105	1.485601083
100117954	LOC100117954	succinate-semialdehyde dehydrogenase, mitochondrial	4	n.s.	4	6191.02	0.02457787	0.04787921	0.2935997	0.8208293	0.069274117	-0.420807239
100117958	LOC100117958	glucose dehydrogenase [FAD, quinone]-like	0.5	n.s.	7	9223.720484	0.042773445	0.140106701	0.155369777	0.606730858	0.347656742	0.194470304
100117958	LOC100117958	glucose dehydrogenase [FAD, quinone]-like	1	n.s.	7	9223.720484	-0.161315302	0.295428916	0.019174503	0.220068366	-0.611438132	-1.303650969
100117958	LOC100117958	glucose dehydrogenase [FAD, quinone]-like	2	Upregulated	7	9223.720484	0.652152081	0.439514339	0.001074162	0.015035783	0.942481455	1.123595859
100117958	LOC100117958	glucose dehydrogenase [FAD, quinone]-like	4	n.s.	7	9223.72	0.01059112	0.08076865	0.4346928	0.9015022	0.213928577	-0.014415193
100117960	LOC100117960	dopamine N-acetyltransferase	0.5	Upregulated	1	25222.73529	0.1577144	0.056157348	0.000182106	0.018744987	0.163929916	1.480871192
100117960	LOC100117960	dopamine N-acetyltransferase	1	n.s.	1	25222.73529	0.013571712	0.041077877	0.609321143	0.924494162	0.022598567	-0.71837346
100117960	LOC100117960	dopamine N-acetyltransferase	2	n.s.	1	25222.73529	0.053401358	0.056466658	0.308375327	0.576044687	0.043532534	-0.39262185
100117960	LOC100117960	dopamine N-acetyltransferase	4	n.s.	1	25222.73529	0.026588009	0.039708523	0.299874569	0.825464246	0.044994271	-0.369875882
100117966	LOC100117966	helicase POLQ-like	0.5	n.s.	6	1085.221612	-0.162841498	0.240550448	0.00872345	0.15600103	-0.425447609	-0.826549878
100117966	LOC100117966	helicase POLQ-like	1	n.s.	6	1085.221612	0.168077597	0.235339731	0.014466472	0.187922867	0.413179883	0.689128699
100117966	LOC100117966	helicase POLQ-like	2	n.s.	6	1085.221612	-0.352404811	0.245551427	0.007351755	0.057466135	-0.45972044	-0.888492274
100117966	LOC100117966	helicase POLQ-like	4	Upregulated	6	1085.221612	0.591670275	0.418031775	0.000314989	0.035615684	0.599523452	1.025913454
100117970	LOC100117970	acetyl-CoA acetyltransferase, mitochondrial	0.5	n.s.	7	2926.078555	0.064969572	0.097584307	0.077539606	0.449425499	0.221425897	-0.082219026
100117970	LOC100117970	acetyl-CoA acetyltransferase, mitochondrial	1	n.s.	7	2926.078555	-0.001684739	0.075486084	0.95546645	0.995915924	-0.001406817	-1.139150074
100117970	LOC100117970	acetyl-CoA acetyltransferase, mitochondrial	2	Upregulated	7	2926.078555	0.563225516	0.21698274	8.79E-05	0.00256529	0.512792738	1.299780298
100117970	LOC100117970	acetyl-CoA acetyltransferase, mitochondrial	4	n.s.	7	2926.078555	0.033700239	0.075804019	0.088364903	0.568444151	0.222228701	-0.078411198
100117972	LOC100117972	probable ATP-dependent RNA helicase DDX23	0.5	n.s.	4	2405.534911	0.011379913	0.062177021	0.760996954	0.958957327	0.02306536	-0.588674754
100117972	LOC100117972	probable ATP-dependent RNA helicase DDX23	1	n.s.	4	2405.534911	0.013245934	0.057548524	0.671337603	0.940278563	0.030192013	-0.533614961
100117972	LOC100117972	probable ATP-dependent RNA helicase DDX23	2	Upregulated	4	2405.534911	0.354368075	0.104115783	3.03E-05	0.001117334	0.292584345	1.493601292
100117972	LOC100117972	probable ATP-dependent RNA helicase DDX23	4	n.s.	4	2405.535	0.01618771	0.04850522	0.4713263	0.9125302	0.051199719	-0.371311578
100117976	LOC100117976	T-box transcription factor TBX20-like	0.5	n.s.	9	6396.944212	-0.022886493	0.076052049	0.504421302	0.884459842	-0.078813196	0.356530061
100117976	LOC100117976	T-box transcription factor TBX20-like	1	n.s.	9	6396.944212	0.001344359	0.071036973	0.965094145	0.996410672	0.003768165	0.820736635
100117976	LOC100117976	T-box transcription factor TBX20-like	2	Downregulated	9	6396.944212	-0.37937597	0.169501297	0.000875318	0.013150768	-0.401342985	-1.456475285
100117976	LOC100117976	T-box transcription factor TBX20-like	4	n.s.	9	6396.944212	-0.014291196	0.05576609	0.430966053	0.900595453	-0.092568521	0.27920859
100117977	LOC100117977	tropomodulin	0.5	n.s.	3	15038.07969	0.075948236	0.064528918	0.062009866	0.409690766	0.117538713	0.168941108
100117977	LOC100117977	tropomodulin	1	n.s.	3	15038.07969	0.032885423	0.057751419	0.312100737	0.773679464	0.064391775	-0.523935268
100117977	LOC100117977	tropomodulin	2	Upregulated	3	15038.07969	0.239023271	0.083643939	0.000950291	0.013812873	0.206220894	1.325090281
100117977	LOC100117977	tropomodulin	4	n.s.	3	15038.07969	0.011249839	0.045780071	0.634836837	0.952010769	0.0301691	-0.970096121
100117979	LOC100117979	transmembrane protein 11-B, mitochondrial	0.5	n.s.	7	4105.293836	0.147333411	0.097792207	0.002747168	0.082956942	0.231355435	0.696834389
100117979	LOC100117979	transmembrane protein 11-B, mitochondrial	1	n.s.	7	4105.293836	-0.002673098	0.058313479	0.93127844	0.992332388	-0.005276175	-1.214648081
100117979	LOC100117979	transmembrane protein 11-B, mitochondrial	2	Upregulated	7	4105.293836	0.291721668	0.105368588	0.000621862	0.010604942	0.260416092	0.931582981
100117979	LOC100117979	transmembrane protein 11-B, mitochondrial	4	n.s.	7	4105.293836	0.027349662	0.051091166	0.220460447	0.758499273	0.093868463	-0.413769289
100117988	LOC100117988	peptidyl-prolyl cis-trans isomerase	0.5	n.s.	3	1964.273635	0.045125683	0.084681968	0.192804705	0.657959649	0.162404531	-0.061540083
100117988	LOC100117988	peptidyl-prolyl cis-trans isomerase	1	n.s.	3	1964.273635	0.010019033	0.075152745	0.743221547	0.958086937	0.039082262	-0.794971773
100117988	LOC100117988	peptidyl-prolyl cis-trans isomerase	2	Upregulated	3	1964.273635	0.414128225	0.193427467	0.000822648	0.012704868	0.412796838	1.427612326
100117988	LOC100117988	peptidyl-prolyl cis-trans isomerase	4	n.s.	3	1964.274	0.01185389	0.05692349	0.4900287	0.9188887	0.076724918	-0.571100469
100118014	LOC100118014	protein jim lovell	0.5	n.s.	8	7894.681179	-0.073108168	0.067772734	0.072301457	0.436447354	-0.125779395	-0.203839515
100118014	LOC100118014	protein jim lovell	1	n.s.	8	7894.681179	-0.07992571	0.076791605	0.048843059	0.358253728	-0.136672142	-0.271080588
100118014	LOC100118014	protein jim lovell	2	Downregulated	8	7894.681179	-0.276056405	0.093112096	0.000425277	0.008212525	-0.245012229	-0.939865352
100118014	LOC100118014	protein jim lovell	4	n.s.	8	7894.681179	0.04860202	0.054365511	0.049076224	0.455251084	0.136430482	1.414785456
100118020	LOC100118020	serine hydrolase-like protein	0.5	n.s.	4	764.2570033	0.007352092	0.066475239	0.841363511	0.978035788	0.013400961	-0.755280109
100118020	LOC100118020	serine hydrolase-like protein	1	n.s.	4	764.2570033	0.001411541	0.061228771	0.963880317	0.996259891	0.003647157	-0.818028215
100118020	LOC100118020	serine hydrolase-like protein	2	Upregulated	4	764.2570033	0.442706339	0.128457688	7.74E-06	0.000388807	0.33255416	1.297893957
100118020	LOC100118020	serine hydrolase-like protein	4	n.s.	4	764.2570033	0.060356956	0.074366691	0.019486363	0.312430552	0.173616038	0.275414367
100118023	LOC100118023	limbic system-associated membrane protein	0.5	n.s.	8	11977.52691	0.001173554	0.055950958	0.974826485	0.996072904	0.001612765	0.170292502
100118023	LOC100118023	limbic system-associated membrane protein	1	n.s.	8	11977.52691	-0.026341605	0.054347302	0.400946137	0.838319006	-0.051284562	-0.193968742
100118023	LOC100118023	limbic system-associated membrane protein	2	Downregulated	8	11977.52691	-0.229509361	0.080051926	0.001030864	0.014649888	-0.197258431	-1.199173092
100118023	LOC100118023	limbic system-associated membrane protein	4	n.s.	8	11977.52691	0.07051018	0.059005194	0.0104864	0.233005647	0.154463072	1.222849331
100118028	LOC100118028	probable cytochrome P450 4aa1	0.5	n.s.	3	401.0013987	0.069788401	0.116869374	0.059649933	0.40183054	0.223912256	0.457316361
100118028	LOC100118028	probable cytochrome P450 4aa1	1	n.s.	3	401.0013987	-0.006778537	0.081746102	0.818375301	0.973939697	-0.025719646	-1.029385153
100118028	LOC100118028	probable cytochrome P450 4aa1	2	Upregulated	3	401.0013987	0.361127274	0.222244974	0.004654752	0.042185435	0.343806956	1.171358236
100118028	LOC100118028	probable cytochrome P450 4aa1	4	n.s.	3	401.0013987	0.006171227	0.05898888	0.687205888	0.962420234	0.046497682	-0.599289444
100118029	LOC100118029	eukaryotic translation initiation factor 5	0.5	n.s.	8	45632.78262	-0.017447368	0.055624766	0.640003098	0.928468503	-0.028648729	0.3280496
100118029	LOC100118029	eukaryotic translation initiation factor 5	1	n.s.	8	45632.78262	-0.019044345	0.051572561	0.52994065	0.893076205	-0.037305228	0.220110644
100118029	LOC100118029	eukaryotic translation initiation factor 5	2	Downregulated	8	45632.78262	-0.194914809	0.077213679	0.004074469	0.03854193	-0.170011284	-1.4346177
100118029	LOC100118029	eukaryotic translation initiation factor 5	4	n.s.	8	45632.78262	0.006657884	0.044537458	0.782790707	0.981341726	0.016134515	0.886457455
100118041	LOC100118041	60S ribosomal protein L38	0.5	n.s.	3	22612.58835	0.127543817	0.149439628	0.010007793	0.168662811	0.336165036	0.751079221
100118041	LOC100118041	60S ribosomal protein L38	1	n.s.	3	22612.58835	0.015124935	0.076288916	0.624645896	0.93051482	0.062841902	-0.982691819
100118041	LOC100118041	60S ribosomal protein L38	2	Upregulated	3	22612.58835	0.317103575	0.173338421	0.004721263	0.042565191	0.369940647	0.965328104
100118041	LOC100118041	60S ribosomal protein L38	4	n.s.	3	22612.58835	0.013726267	0.057496986	0.427413408	0.900458327	0.102092174	-0.733715507
100118052	LOC100118052	RING finger protein 11	0.5	n.s.	10	10696.82695	0.088587789	0.10017637	0.031589392	0.299286526	0.242294689	0.439391357
100118052	LOC100118052	RING finger protein 11	1	n.s.	10	10696.82695	0.0550748	0.090531498	0.136445363	0.574480568	0.167419881	-0.01480877
100118052	LOC100118052	RING finger protein 11	2	Upregulated	10	10696.82695	0.310161579	0.151799837	0.00320381	0.03295814	0.326990322	0.953165859
100118052	LOC100118052	RING finger protein 11	4	n.s.	10	10696.82695	-0.009251931	0.054192203	0.61223322	0.947398474	-0.057260477	-1.377748446
100118061	LOC100118061	aminopeptidase N	0.5	n.s.	3	559.0232598	0.016209453	0.179759174	0.468793186	0.864067522	0.376667175	-0.148505537
100118061	LOC100118061	aminopeptidase N	1	n.s.	3	559.0232598	0.00152182	0.169321154	0.945954392	0.994238726	-0.270125662	-0.700999695
100118061	LOC100118061	aminopeptidase N	2	Upregulated	3	559.0232598	3.95498825	2.167155919	1.95E-05	0.000781615	2.254678648	1.455702654
100118061	LOC100118061	aminopeptidase N	4	n.s.	3	559.0232598	-0.002497059	0.128129759	0.844501321	0.99037427	-0.159142713	-0.606197422
100118089	LOC100118089	RNA polymerase I-specific transcription initiation factor RRN3	0.5	n.s.	2	4946.251257	-0.003076635	0.061768959	0.934329086	0.990392418	-0.006668391	-0.710352279
100118089	LOC100118089	RNA polymerase I-specific transcription initiation factor RRN3	1	Upregulated	2	4946.251257	0.274309947	0.130171107	0.000178893	0.015046419	0.271000943	1.172086619
100118089	LOC100118089	RNA polymerase I-specific transcription initiation factor RRN3	2	n.s.	2	4946.251257	0.186071301	0.092968246	0.016632952	0.099046564	0.169140003	0.481527838
100118089	LOC100118089	RNA polymerase I-specific transcription initiation factor RRN3	4	n.s.	2	4946.251257	-0.012850762	0.048160916	0.567501863	0.936292302	-0.041023789	-0.943262178
100118091	LOC100118091	apolipoprotein D	0.5	n.s.	10	1571.056661	-0.017451794	0.085841725	0.551393625	0.901048052	-0.106853361	-0.323649141
100118091	LOC100118091	apolipoprotein D	1	n.s.	10	1571.056661	0.012308824	0.086216653	0.676407385	0.942004029	0.067515707	0.162753292
100118091	LOC100118091	apolipoprotein D	2	Upregulated	10	1571.056661	0.390583142	0.247030951	0.004007526	0.038198089	0.466385205	1.275399568
100118091	LOC100118091	apolipoprotein D	4	n.s.	10	1571.056661	-0.075321191	0.165636085	0.017677121	0.298511853	-0.39036464	-1.11450372
100118097	LOC100118097	nuclear exosome regulator NRDE2	0.5	n.s.	5	61.481628	0.001340927	0.264836508	0.910133555	0.987110362	-0.070980331	0.238486045
100118097	LOC100118097	nuclear exosome regulator NRDE2	1	n.s.	5	61.481628	-0.601315088	3.068280952	0.002359432	0.06735015	-0.432369745	-0.59176833
100118097	LOC100118097	nuclear exosome regulator NRDE2	2	Downregulated	5	61.481628	-30.4023619	6.088647002	5.74E-08	8.37E-06	-0.587515272	-0.948198949
100118097	LOC100118097	nuclear exosome regulator NRDE2	4	n.s.	5	61.481628	0.207227893	1.670232483	0.005533632	0.16205815	0.391715464	1.301481234
100118122	LOC100118122	phosphatidylinositol transfer protein alpha isoform	0.5	n.s.	3	38729.48491	0.086613808	0.048420971	0.018954981	0.234909098	0.094122873	0.606919466
100118122	LOC100118122	phosphatidylinositol transfer protein alpha isoform	1	n.s.	3	38729.48491	0.014291687	0.038745224	0.575413706	0.911396312	0.022660938	-0.673797544
100118122	LOC100118122	phosphatidylinositol transfer protein alpha isoform	2	Upregulated	3	38729.48491	0.149628982	0.053328259	0.002657915	0.028940682	0.120317443	1.076369836
100118122	LOC100118122	phosphatidylinositol transfer protein alpha isoform	4	n.s.	3	38729.48491	0.002308354	0.03755251	0.927821923	0.994138907	0.003929745	-1.009491757
100118132	LOC100118132	protein lethal(2)essential for life	0.5	n.s.	8	12010.71976	-0.065150198	0.080711549	0.092612432	0.490829031	-0.168392538	-0.236893617
100118132	LOC100118132	protein lethal(2)essential for life	1	n.s.	8	12010.71976	-0.059733363	0.086644962	0.114652452	0.533440686	-0.157681085	-0.175604098
100118132	LOC100118132	protein lethal(2)essential for life	2	Downregulated	8	12010.71976	-0.28979409	0.132451402	0.002987906	0.031241423	-0.298763951	-0.982861615
100118132	LOC100118132	protein lethal(2)essential for life	4	n.s.	8	12010.71976	0.022897026	0.055168022	0.252580034	0.788560262	0.116873217	1.39535933
100118136	LOC100118136	chitin synthase chs-2	0.5	n.s.	9	271.4637493	0.091721735	0.117154691	0.027798376	0.281312864	0.200198457	0.576334153
100118136	LOC100118136	chitin synthase chs-2	1	n.s.	9	271.4637493	0.058341935	0.101586482	0.121089615	0.548241681	0.147233346	0.400118974
100118136	LOC100118136	chitin synthase chs-2	2	Downregulated	9	271.4637493	-0.71593725	0.205390646	3.87E-06	0.000233195	-0.422669372	-1.495950086
100118136	LOC100118136	chitin synthase chs-2	4	n.s.	9	271.4637493	0.047289197	0.094020099	0.039351187	0.41463319	0.183114865	0.519496959
100118149	LOC100118149	protein mab-21	0.5	n.s.	7	2149.039383	0.01617052	0.056195826	0.665084786	0.934426787	0.022785441	0.205199605
100118149	LOC100118149	protein mab-21	1	Downregulated	7	2149.039383	-0.168621377	0.087304327	0.001291132	0.046925258	-0.183335792	-1.468551251
100118149	LOC100118149	protein mab-21	2	n.s.	7	2149.039383	0.094919875	0.075548128	0.153721466	0.395456867	0.080248295	0.671810929
100118149	LOC100118149	protein mab-21	4	n.s.	7	2149.039383	0.030016465	0.046053408	0.220322661	0.758499273	0.070363075	0.591540718
100118150	LOC100118150	farnesol dehydrogenase	0.5	n.s.	2	232.6320721	-0.045796735	0.166309842	0.140538972	0.579108654	-0.297736037	0.625373107
100118150	LOC100118150	farnesol dehydrogenase	1	n.s.	2	232.6320721	-0.039746538	0.154801048	0.232766523	0.703695521	-0.2672887	0.73008408
100118150	LOC100118150	farnesol dehydrogenase	2	n.s.	2	232.6320721	-0.205501917	0.296192848	0.063970045	0.234356824	-0.455460112	0.08294664
100118150	LOC100118150	farnesol dehydrogenase	4	Downregulated	2	232.6320721	-0.786974858	0.743531975	0.000409159	0.040612931	-0.897830849	-1.438403827
100118166	LOC100118166	transmembrane protein 199	0.5	n.s.	3	6623.468877	0.067144206	0.065163059	0.094697931	0.494588355	0.111635239	0.260520098
100118166	LOC100118166	transmembrane protein 199	1	n.s.	3	6623.468877	0.037423168	0.06095879	0.263632306	0.733792776	0.07657058	-0.11823679
100118166	LOC100118166	transmembrane protein 199	2	Upregulated	3	6623.468877	0.217331191	0.086961262	0.003444043	0.034644686	0.192563749	1.134683182
100118166	LOC100118166	transmembrane protein 199	4	n.s.	3	6623.469	-0.01042489	0.04661082	0.6538354	0.9542959	-0.030702617	-1.27696649
100118176	LOC100118176	tRNA-dihydrouridine(20) synthase [NAD(P)+]-like	0.5	n.s.	5	407.8534324	-0.149145759	0.136967483	0.004462799	0.107999726	-0.233522654	-0.545528511
100118176	LOC100118176	tRNA-dihydrouridine(20) synthase [NAD(P)+]-like	1	Downregulated	5	407.8534324	-0.493526275	0.190308628	5.37E-05	0.007171481	-0.327970696	-1.038259787
100118176	LOC100118176	tRNA-dihydrouridine(20) synthase [NAD(P)+]-like	2	n.s.	5	407.8534324	-0.065303469	0.114711088	0.454104324	0.704548329	-0.059632543	0.361648538
100118176	LOC100118176	tRNA-dihydrouridine(20) synthase [NAD(P)+]-like	4	n.s.	5	407.8534324	0.02544187	0.057244054	0.200608214	0.741765689	0.105308704	1.22213976
100118180	LOC100118180	S-phase kinase-associated protein 1	0.5	n.s.	10	1535.874748	0.115112361	0.238613857	0.024212543	0.26630039	0.481317519	0.060524586
100118180	LOC100118180	S-phase kinase-associated protein 1	1	n.s.	10	1535.874748	0.193801911	0.305115902	0.013038921	0.176443266	0.583140747	0.429295616
100118180	LOC100118180	S-phase kinase-associated protein 1	2	Upregulated	10	1535.874748	0.480814582	0.359012384	0.00353295	0.035058815	0.717328225	0.915279568
100118180	LOC100118180	S-phase kinase-associated protein 1	4	n.s.	10	1535.874748	0.004266608	0.068538101	0.742119948	0.974430545	0.076636591	-1.405099769
100118185	LOC100118185	uncharacterized LOC100118185	0.5	n.s.	10	1171.789378	-0.03061138	0.465157081	0.076685796	0.446923414	0.096733127	0.684083286
100118185	LOC100118185	uncharacterized LOC100118185	1	n.s.	10	1171.789378	-0.453025405	2.613544595	0.003379896	0.083183029	-2.156799224	0.066645413
100118185	LOC100118185	uncharacterized LOC100118185	2	n.s.	10	1171.789378	-0.062888492	0.663155827	0.089328947	0.286667081	0.097536653	0.684303442
100118185	LOC100118185	uncharacterized LOC100118185	4	Downregulated	10	1171.789378	-24.07428788	9.230561738	1.09E-06	0.00064366	-7.637640443	-1.435032141
100118202	LOC100118202	protein phosphatase PHLPP-like protein	0.5	n.s.	8	59470.41503	-0.111661015	0.105611269	0.013183732	0.197062849	-0.256342271	0.251845111
100118202	LOC100118202	protein phosphatase PHLPP-like protein	1	Downregulated	8	59470.41503	-0.41991984	0.193143011	0.000135826	0.012719118	-0.398353435	-0.57019022
100118202	LOC100118202	protein phosphatase PHLPP-like protein	2	Downregulated	8	59470.41503	-0.562134306	0.160843019	3.17E-06	0.000198785	-0.467832537	-0.972371821
100118202	LOC100118202	protein phosphatase PHLPP-like protein	4	n.s.	8	59470.41503	-0.014273956	0.0533523	0.462005885	0.908982074	-0.076871402	1.29071693
100118205	LOC100118205	60S ribosomal protein L24	0.5	n.s.	4	24353.84189	0.015542256	0.074304041	0.651858005	0.931647206	0.04707263	-0.362186946
100118205	LOC100118205	60S ribosomal protein L24	1	n.s.	4	24353.84189	0.001470761	0.069901578	0.961962591	0.996259891	0.010724269	-0.576834123
100118205	LOC100118205	60S ribosomal protein L24	2	Upregulated	4	24353.84189	0.348979429	0.15848432	0.001353967	0.017897201	0.361235905	1.493034527
100118205	LOC100118205	60S ribosomal protein L24	4	n.s.	4	24353.84189	0.002397916	0.053616239	0.894793422	0.992209363	0.014588721	-0.554013458
100118244	LOC100118244	uncharacterized LOC100118244	0.5	n.s.	5	4061.535089	-0.013716386	0.182530151	0.523834146	0.892743791	-0.353159961	-0.87237627
100118244	LOC100118244	uncharacterized LOC100118244	1	n.s.	5	4061.535089	-0.013446409	0.182968776	0.545465018	0.901453365	0.321820944	-0.340063616
100118244	LOC100118244	uncharacterized LOC100118244	2	n.s.	5	4061.535089	0.077066308	0.322889011	0.216068351	0.47818747	0.465263425	-0.226940049
100118244	LOC100118244	uncharacterized LOC100118244	4	Upregulated	5	4061.535089	1.497388112	2.271415319	0.000224119	0.028853641	2.578183646	1.439379934
100118249	LOC100118249	chromatin-remodeling ATPase INO80	0.5	Downregulated	5	6475.891843	-0.246270621	0.105591168	2.45E-05	0.005023997	-0.258594767	-0.236694648
100118249	LOC100118249	chromatin-remodeling ATPase INO80	1	Downregulated	5	6475.891843	-0.363580155	0.104300757	1.57E-06	0.000673573	-0.294736171	-0.435050638
100118249	LOC100118249	chromatin-remodeling ATPase INO80	2	Downregulated	5	6475.891843	-0.460096489	0.090910168	3.19E-09	8.04E-07	-0.359162982	-0.788646303
100118249	LOC100118249	chromatin-remodeling ATPase INO80	4	n.s.	5	6475.892	0.01975624	0.04573299	0.4108935	0.8925724	0.05062241	1.460391589
100118269	LOC100118269	60S ribosomal protein L37a	0.5	n.s.	3	18205.64574	0.049302177	0.084983797	0.163156937	0.617409963	0.172054618	0.07951894
100118269	LOC100118269	60S ribosomal protein L37a	1	n.s.	3	18205.64574	-0.004076326	0.073336987	0.893683945	0.985005902	-0.016636586	-0.813560827
100118269	LOC100118269	60S ribosomal protein L37a	2	Upregulated	3	18205.64574	0.434812877	0.190499707	0.000463044	0.008666058	0.447349918	1.382497869
100118269	LOC100118269	60S ribosomal protein L37a	4	n.s.	3	18205.64574	0.002512679	0.05497913	0.883614063	0.992209363	0.018247008	-0.648455982
100118276	LOC100118276	probable dolichol-phosphate mannosyltransferase	0.5	Upregulated	3	2811.828743	0.265329324	0.171627889	0.000265316	0.022472256	0.314735034	0.407700594
100118276	LOC100118276	probable dolichol-phosphate mannosyltransferase	1	n.s.	3	2811.828743	0.084430335	0.093433012	0.046541454	0.349751392	0.173209036	-0.254556782
100118276	LOC100118276	probable dolichol-phosphate mannosyltransferase	2	Upregulated	3	2811.828743	0.595484062	0.139318559	1.06E-07	1.30E-05	0.462163434	1.097577692
100118276	LOC100118276	probable dolichol-phosphate mannosyltransferase	4	n.s.	3	2811.828743	-0.008559228	0.050876557	0.675795102	0.958168543	-0.039673768	-1.250721504
100118295	LOC100118295	protein smoothened	0.5	n.s.	7	2319.938896	0.038302728	0.14390684	0.185357597	0.645367572	0.404736138	0.206656927
100118295	LOC100118295	protein smoothened	1	n.s.	7	2319.938896	-0.024037534	0.127980154	0.421283869	0.8483073	-0.22027574	-1.369087441
100118295	LOC100118295	protein smoothened	2	Upregulated	7	2319.938896	0.442276365	0.41291558	0.005812598	0.049454274	0.732293018	1.032474686
100118295	LOC100118295	protein smoothened	4	n.s.	7	2319.938896	0.019456808	0.107350091	0.219001401	0.757913457	0.374312994	0.129955828
100118301	LOC100118301	carboxylesterase clade B, member 4	0.5	n.s.	4	90.9521798	-0.034148588	0.207619959	0.205190616	0.673273509	-0.360612793	-0.862121823
100118301	LOC100118301	carboxylesterase clade B, member 4	1	n.s.	4	90.9521798	-0.003520049	0.160825094	0.882753964	0.982984367	-0.052184096	-0.24961941
100118301	LOC100118301	carboxylesterase clade B, member 4	2	Upregulated	4	90.9521798	1.222215897	1.557685293	0.00036884	0.00747391	0.8004912	1.443691496
100118301	LOC100118301	carboxylesterase clade B, member 4	4	n.s.	4	90.9521798	-0.002358547	0.11846784	0.854638041	0.991171509	-0.093642214	-0.331950262
100118317	LOC100118317	NF-kappa-B inhibitor-interacting Ras-like protein	0.5	n.s.	3	1373.903656	0.100610993	0.118871481	0.020472863	0.245153367	0.270334713	0.490452182
100118317	LOC100118317	NF-kappa-B inhibitor-interacting Ras-like protein	1	n.s.	3	1373.903656	0.021080835	0.07674939	0.504522409	0.883960004	0.08218344	-0.398230341
100118317	LOC100118317	NF-kappa-B inhibitor-interacting Ras-like protein	2	Upregulated	3	1373.903656	0.437329864	0.189387867	0.000419373	0.008128	0.397974007	1.093322452
100118317	LOC100118317	NF-kappa-B inhibitor-interacting Ras-like protein	4	n.s.	3	1373.903656	-0.012734082	0.056388355	0.468758239	0.911918519	-0.084506147	-1.185544293
100118323	LOC100118323	ATP-binding cassette sub-family G member 4	0.5	n.s.	10	15286.04166	0.019511951	0.07606523	0.565731184	0.906846139	0.063322049	-0.246528925
100118323	LOC100118323	ATP-binding cassette sub-family G member 4	1	n.s.	10	15286.04166	0.042433413	0.085452715	0.220553509	0.691119617	0.155258299	0.203413272
100118323	LOC100118323	ATP-binding cassette sub-family G member 4	2	Upregulated	10	15286.04166	0.334362706	0.164035643	0.002411207	0.02692749	0.364013862	1.225077052
100118323	LOC100118323	ATP-binding cassette sub-family G member 4	4	n.s.	10	15286.04166	-0.019679626	0.05808061	0.284213961	0.814676861	-0.127813956	-1.181961398
100118340	LOC100118340	protein escargot	0.5	n.s.	9	265.9160161	-0.024025809	0.091148726	0.403423868	0.833685791	-0.098254294	0.390202277
100118340	LOC100118340	protein escargot	1	n.s.	9	265.9160161	-0.016612018	0.09196616	0.574180393	0.911154204	-0.070833687	0.547537602
100118340	LOC100118340	protein escargot	2	Downregulated	9	265.9160161	-0.578760119	0.307316567	0.000690148	0.011307593	-0.426910886	-1.495579908
100118340	LOC100118340	protein escargot	4	n.s.	9	265.9160161	-0.007131835	0.06275574	0.618477375	0.947699369	-0.069038166	0.557840028
100118344	LOC100118344	uncharacterized protein LOC100118344	0.5	n.s.	5	16.5939472	0.015413871	0.174746055	0.492528052	0.877147309	0.066937977	-0.16640183
100118344	LOC100118344	uncharacterized protein LOC100118344	1	n.s.	5	16.5939472	-0.000428979	0.165886666	0.985103763	0.999109972	-0.003419955	-1.288930246
100118344	LOC100118344	uncharacterized protein LOC100118344	2	n.s.	5	16.5939472	0.070707813	0.300774412	0.287009566		0.100729094	0.372719897
100118344	LOC100118344	uncharacterized protein LOC100118344	4	Upregulated	5	16.59395	1.365387	2.580474	0.000351708	0.03753258	0.145223782	1.082612179
100118357	LOC100118357	uncharacterized LOC100118357	0.5	n.s.	3	4968.905835	0.099023045	0.070889094	0.020614288	0.245689053	0.154226613	0.565210932
100118357	LOC100118357	uncharacterized LOC100118357	1	n.s.	3	4968.905835	-0.001961939	0.053213175	0.948308756	0.994579302	-0.004308463	-0.860466915
100118357	LOC100118357	uncharacterized LOC100118357	2	Upregulated	3	4968.905835	0.252564899	0.08910967	0.000864799	0.013088736	0.216077044	1.121420896
100118357	LOC100118357	uncharacterized LOC100118357	4	n.s.	3	4968.905835	0.000287536	0.046515072	0.990085847	1	-0.000494087	-0.826164913
100118359	LOC100118359	ATP-binding cassette sub-family G member 1	0.5	n.s.	3	3152.865624	0.028349459	0.077469235	0.408513184	0.83712258	0.091105659	0.087963413
100118359	LOC100118359	ATP-binding cassette sub-family G member 1	1	n.s.	3	3152.865624	-0.017475437	0.07433037	0.577574796	0.911702282	-0.057347854	-0.542829916
100118359	LOC100118359	ATP-binding cassette sub-family G member 1	2	Upregulated	3	3152.865624	0.395227082	0.176010804	0.000730307	0.011790073	0.391960438	1.366324456
100118359	LOC100118359	ATP-binding cassette sub-family G member 1	4	n.s.	3	3152.865624	-0.023167589	0.060040013	0.214985407	0.754447257	-0.144102302	-0.911457953
100118386	LOC100118386	uncharacterized LOC100118386	0.5	n.s.	7	3885.430426	0.027220965	0.070480543	0.457104678	0.858971684	0.063680433	-0.161796868
100118386	LOC100118386	uncharacterized LOC100118386	1	n.s.	7	3885.430426	-0.010980451	0.065048703	0.727208856	0.953507364	-0.028731016	-0.911986496
100118386	LOC100118386	uncharacterized LOC100118386	2	Upregulated	7	3885.430426	0.259020895	0.121618766	0.005164389	0.045509768	0.258736029	1.421650702
100118386	LOC100118386	uncharacterized LOC100118386	4	n.s.	7	3885.430426	0.008988521	0.051562901	0.653283691	0.954133195	0.040759506	-0.347867339
100118394	LOC100118394	bis(5'-adenosyl)-triphosphatase enpp4	0.5	n.s.	10	2679.035889	0.111530795	0.072969694	0.011025354	0.177988726	0.162473693	0.224438523
100118394	LOC100118394	bis(5'-adenosyl)-triphosphatase enpp4	1	n.s.	10	2679.035889	0.091575617	0.077987747	0.030234084	0.278706713	0.139166196	0.059218916
100118394	LOC100118394	bis(5'-adenosyl)-triphosphatase enpp4	2	Upregulated	10	2679.035889	0.345306774	0.092687281	1.03E-05	0.000483372	0.280847393	1.0635529
100118394	LOC100118394	bis(5'-adenosyl)-triphosphatase enpp4	4	n.s.	10	2679.035889	-0.02142575	0.047158589	0.361836342	0.866880494	-0.059238502	-1.347210339
100118396	LOC100118396	uncharacterized LOC100118396	0.5	n.s.	10	2526.384879	0.031551225	0.172845139	0.244179475	0.716466567	0.438386667	0.221685183
100118396	LOC100118396	uncharacterized LOC100118396	1	n.s.	10	2526.384879	0.019618791	0.153292075	0.478326661	0.874798971	0.419510402	0.199058889
100118396	LOC100118396	uncharacterized LOC100118396	2	Upregulated	10	2526.384879	0.439938408	0.572385026	0.004099573	0.038688717	1.069046583	0.977634372
100118396	LOC100118396	uncharacterized LOC100118396	4	n.s.	10	2526.384879	-0.036961928	0.192180641	0.091143005	0.575889176	-0.913171357	-1.398378444
100118431	LOC100118431	probable ATP-dependent RNA helicase DDX43	0.5	n.s.	4	2234.840954	-0.014830016	0.069604389	0.681557251	0.936024599	-0.038035034	-0.931569758
100118431	LOC100118431	probable ATP-dependent RNA helicase DDX43	1	n.s.	4	2234.840954	0.032772041	0.071539767	0.328478542	0.785101955	0.093603183	0.003309927
100118431	LOC100118431	probable ATP-dependent RNA helicase DDX43	2	Upregulated	4	2234.840954	0.308777194	0.128885526	0.001377497	0.018109782	0.288359323	1.386445933
100118431	LOC100118431	probable ATP-dependent RNA helicase DDX43	4	n.s.	4	2234.840954	0.006495025	0.051523232	0.743899521	0.975105647	0.028621009	-0.458186102
100118435	LOC100118435	KH domain-containing, RNA-binding, signal transduction-associated protein 2	0.5	n.s.	8	17052.39583	-0.052531869	0.062973634	0.180066111	0.639569456	-0.090308458	0.189415578
100118435	LOC100118435	KH domain-containing, RNA-binding, signal transduction-associated protein 2	1	n.s.	8	17052.39583	-0.067191938	0.070735227	0.078750659	0.447264452	-0.118442411	-0.049649263
100118435	LOC100118435	KH domain-containing, RNA-binding, signal transduction-associated protein 2	2	Downregulated	8	17052.39583	-0.305721258	0.090728063	7.21E-05	0.002214517	-0.263795302	-1.284767798
100118435	LOC100118435	KH domain-containing, RNA-binding, signal transduction-associated protein 2	4	n.s.	8	17052.39583	0.007584498	0.046475689	0.744205546	0.975105647	0.022148096	1.145001482
100118440	LOC100118440	DENN domain-containing protein Crag	0.5	n.s.	8	14928.08927	-0.040498568	0.047991616	0.25830291	0.7287501	-0.050083089	0.575493686
100118440	LOC100118440	DENN domain-containing protein Crag	1	n.s.	8	14928.08927	-0.088112136	0.057676198	0.019820119	0.223664318	-0.10311153	0.090585603
100118440	LOC100118440	DENN domain-containing protein Crag	2	Downregulated	8	14928.08927	-0.346821604	0.061173046	7.51E-10	2.33E-07	-0.270197328	-1.437297417
100118440	LOC100118440	DENN domain-containing protein Crag	4	n.s.	8	14928.08927	-0.016220896	0.039577538	0.524602068	0.930395168	-0.028679111	0.771218128
100118460	LOC100118460	tyrosine decarboxylase	0.5	n.s.	8	5572.773985	-0.016970929	0.06281737	0.65087422	0.931284687	-0.033896039	0.63088126
100118460	LOC100118460	tyrosine decarboxylase	1	n.s.	8	5572.773985	-0.057960821	0.072171727	0.118513587	0.540638574	-0.112076839	-0.109962604
100118460	LOC100118460	tyrosine decarboxylase	2	Downregulated	8	5572.773985	-0.270172376	0.098870985	0.000930066	0.013658389	-0.244858817	-1.36820906
100118460	LOC100118460	tyrosine decarboxylase	4	n.s.	8	5572.773985	-0.003319584	0.048061231	0.881304519	0.992209363	-0.011058515	0.847290404
100118462	LOC100118462	60S ribosomal protein L36	0.5	n.s.	4	11523.42269	-0.008675865	0.083902379	0.766007893	0.960305829	-0.044038419	-0.571269357
100118462	LOC100118462	60S ribosomal protein L36	1	n.s.	4	11523.42269	-0.001920453	0.083553386	0.947381811	0.994481118	-0.00492784	-0.444297068
100118462	LOC100118462	60S ribosomal protein L36	2	Upregulated	4	11523.42269	0.566305686	0.274729888	0.000448829	0.008520845	0.593308821	1.497875091
100118462	LOC100118462	60S ribosomal protein L36	4	n.s.	4	11523.42269	-0.000849395	0.059375879	0.953916713	0.997328859	-0.016636345	-0.482308666
100118468	LOC100118468	ATP-binding cassette sub-family G member 4	0.5	n.s.	10	1597.902121	0.032854212	0.105668167	0.250473039	0.722378889	0.237055246	-0.056991328
100118468	LOC100118468	ATP-binding cassette sub-family G member 4	1	n.s.	10	1597.902121	0.044030476	0.126361507	0.202169316	0.675216041	0.287484356	0.095188637
100118468	LOC100118468	ATP-binding cassette sub-family G member 4	2	Upregulated	10	1597.902121	0.513372063	0.337990113	0.002136496	0.024919208	0.654582793	1.202981865
100118468	LOC100118468	ATP-binding cassette sub-family G member 4	4	n.s.	10	1597.902121	-0.011565328	0.071443159	0.4131125	0.893542773	-0.155358696	-1.241179175
100118472	LOC100118472	uncharacterized LOC100118472	0.5	n.s.	2	56653.26281	0.019770212	0.082929034	0.521882004	0.89167566	0.073323931	-0.278636293
100118472	LOC100118472	uncharacterized LOC100118472	1	Upregulated	2	56653.26281	0.492804981	0.300817175	0.000523468	0.028866703	0.546157719	1.161941808
100118472	LOC100118472	uncharacterized LOC100118472	2	n.s.	2	56653.26281	0.181048003	0.164312521	0.077800167	0.262982807	0.272160649	0.327157602
100118472	LOC100118472	uncharacterized LOC100118472	4	n.s.	2	56653.26281	-0.026398737	0.07384001	0.141132442	0.665148656	-0.232524955	-1.210463116
100118476	LOC100118476	embryonic polarity protein dorsal	0.5	n.s.	9	1085.289123	-0.063957834	0.08044255	0.097563105	0.500217616	-0.155479684	-0.216873881
100118476	LOC100118476	embryonic polarity protein dorsal	1	n.s.	9	1085.289123	0.012620148	0.067237448	0.688710417	0.945429125	0.039259012	0.93215682
100118476	LOC100118476	embryonic polarity protein dorsal	2	Downregulated	9	1085.289123	-0.392387997	0.146974442	0.000214379	0.0049348	-0.34137685	-1.313736272
100118476	LOC100118476	embryonic polarity protein dorsal	4	n.s.	9	1085.289	-0.003600111	0.05211782	0.8520679	0.9906341	-0.017297337	0.598453332
100118491	LOC100118491	acidic phospholipase A2 PA4	0.5	n.s.	7	55914.67688	-0.03511321	0.082984852	0.291809607	0.759877241	-0.150192943	0.337117715
100118491	LOC100118491	acidic phospholipase A2 PA4	1	Downregulated	7	55914.67688	-0.931785841	0.184514592	4.98E-08	6.03E-05	-0.7590929	-1.489756552
100118491	LOC100118491	acidic phospholipase A2 PA4	2	n.s.	7	55914.67688	-0.06808158	0.134658527	0.463291928	0.711689758	-0.082687772	0.539652562
100118491	LOC100118491	acidic phospholipase A2 PA4	4	n.s.	7	55914.67688	-0.006836841	0.056530834	0.679969854	0.959588453	-0.058245535	0.612986275
100118512	LOC100118512	myeloid leukemia factor	0.5	n.s.	2	40276.99987	0.086072802	0.043375431	0.01279222	0.194856212	0.0865724	0.349914971
100118512	LOC100118512	myeloid leukemia factor	1	Upregulated	2	40276.99987	0.120591582	0.047185746	0.001143015	0.043317354	0.113204703	1.090719272
100118512	LOC100118512	myeloid leukemia factor	2	n.s.	2	40276.99987	0.086937562	0.046125193	0.047020829	0.195242865	0.068594746	-0.150151587
100118512	LOC100118512	myeloid leukemia factor	4	n.s.	2	40276.99987	0.02008698	0.034967336	0.427426692	0.900458327	0.027599247	-1.290482656
100118516	LOC100118516	flocculation protein FLO11	0.5	Upregulated	1	29227.93111	0.140853786	0.04559191	0.000145001	0.016303033	0.133323887	1.400351667
100118516	LOC100118516	flocculation protein FLO11	1	n.s.	1	29227.93111	0.032514447	0.040112085	0.218864851	0.688676048	0.043861022	-0.261057489
100118516	LOC100118516	flocculation protein FLO11	2	n.s.	1	29227.93111	0.007153336	0.046087326	0.870339381	0.947823997	0.005642391	-0.970813254
100118516	LOC100118516	flocculation protein FLO11	4	n.s.	1	29227.93111	0.035693741	0.035603364	0.162261821	0.697239902	0.048846046	-0.168480925
100118529	LOC100118529	apolipoprotein D	0.5	n.s.	8	181698.1686	-0.055084596	0.057598042	0.155084044	0.606730858	-0.081177041	0.073987098
100118529	LOC100118529	apolipoprotein D	1	n.s.	8	181698.1686	-0.013488762	0.04889659	0.646424344	0.934976615	-0.025309431	0.438370405
100118529	LOC100118529	apolipoprotein D	2	Downregulated	8	181698.1686	-0.378252801	0.079583993	5.98E-08	8.62E-06	-0.308985402	-1.41183921
100118529	LOC100118529	apolipoprotein D	4	n.s.	8	181698.1686	0.019798899	0.044203355	0.420869363	0.895570745	0.045388611	0.899481707
100118535	LOC100118535	uncharacterized protein LOC100118535	0.5	n.s.	6	632.7778752	-0.061759078	0.09412784	0.090164636	0.483604075	-0.188175965	-0.751414299
100118535	LOC100118535	uncharacterized protein LOC100118535	1	n.s.	6	632.7778752	0.007721915	0.075532167	0.799381608	0.969225608	0.028349229	0.045866561
100118535	LOC100118535	uncharacterized protein LOC100118535	2	n.s.	6	632.7778752	-0.138519176	0.139742208	0.148531718	0.387758093	-0.172122717	-0.692303641
100118535	LOC100118535	uncharacterized protein LOC100118535	4	Upregulated	6	632.7778752	0.427869258	0.308144564	0.000309911	0.035359557	0.395520684	1.397851379
100118543	LOC100118543	uncharacterized LOC100118543	0.5	n.s.	2	206.2373082	0.360407664	0.417771808	0.002342666	0.076710252	0.409083429	0.396408419
100118543	LOC100118543	uncharacterized LOC100118543	1	Upregulated	2	206.2373082	0.858630627	0.396205506	0.000101382	0.010206355	0.507134724	0.983748566
100118543	LOC100118543	uncharacterized LOC100118543	2	n.s.	2	206.2373082	0.308206505	0.266569296	0.017029001	0.100530057	0.341093959	-0.010857441
100118543	LOC100118543	uncharacterized LOC100118543	4	n.s.	2	206.2373082	0.011910416	0.071269662	0.402511384	0.892309869	0.114313944	-1.369299544
100118548	LOC100118548	hemicentin-1	0.5	n.s.	5	3892.729979	-0.021671651	0.067658586	0.557689577	0.903730145	-0.051589922	0.220209885
100118548	LOC100118548	hemicentin-1	1	n.s.	5	3892.729979	-0.218989687	0.146450059	0.001497636	0.051080897	-0.270497823	-0.835561469
100118548	LOC100118548	hemicentin-1	2	Downregulated	5	3892.729979	-0.248807698	0.112456398	0.004874159	0.043554476	-0.24409062	-0.708202117
100118548	LOC100118548	hemicentin-1	4	n.s.	5	3892.729979	0.049491907	0.065629611	0.038442401	0.413841372	0.177181845	1.323553701
100118555	LOC100118555	molybdenum cofactor biosynthesis protein 1	0.5	n.s.	4	2419.368758	0.03960798	0.065243495	0.301878869	0.766307897	0.072185983	-0.339677185
100118555	LOC100118555	molybdenum cofactor biosynthesis protein 1	1	n.s.	4	2419.368758	0.010284394	0.057652156	0.740958587	0.957891653	0.023913764	-0.879870894
100118555	LOC100118555	molybdenum cofactor biosynthesis protein 1	2	Upregulated	4	2419.368758	0.261889613	0.09922961	0.001356569	0.017912033	0.230902693	1.4364535
100118555	LOC100118555	molybdenum cofactor biosynthesis protein 1	4	n.s.	4	2419.368758	0.026200689	0.050004411	0.246965213	0.784937324	0.083156983	-0.216905422
100118570	LOC100118570	activating signal cointegrator 1	0.5	n.s.	4	1255.647065	0.013940541	0.060595941	0.710312123	0.944382118	0.023242959	-1.378162102
100118570	LOC100118570	activating signal cointegrator 1	1	n.s.	4	1255.647065	0.076310406	0.075628072	0.056189247	0.385670466	0.12351934	0.171814313
100118570	LOC100118570	activating signal cointegrator 1	2	Upregulated	4	1255.647065	0.213254463	0.090104811	0.005125862	0.045236101	0.178238333	1.017608189
100118570	LOC100118570	activating signal cointegrator 1	4	n.s.	4	1255.647065	0.047922276	0.054304123	0.051426351	0.464372805	0.124614328	0.1887396
100118576	LOC100118576	uncharacterized LOC100118576	0.5	n.s.	3	93.99999464	0.044844843	0.165844314	0.145513536	0.589148974	0.201455076	0.114718927
100118576	LOC100118576	uncharacterized LOC100118576	1	n.s.	3	93.99999464	0.024876436	0.134869502	0.40584267	0.840417298	0.139408196	-0.160039591
100118576	LOC100118576	uncharacterized LOC100118576	2	Upregulated	3	93.99999464	0.531272201	0.477855449	0.002846788	0.030209386	0.455401299	1.23925392
100118576	LOC100118576	uncharacterized LOC100118576	4	n.s.	3	93.99999464	-0.0138033	0.098751149	0.336240086	0.84996066	-0.094069102	-1.193933256
100118588	LOC100118588	uncharacterized LOC100118588	0.5	n.s.	3	6694.247531	0.04598293	0.066942843	0.234208765	0.704894001	0.089945774	0.163140628
100118588	LOC100118588	uncharacterized LOC100118588	1	n.s.	3	6694.247531	0.012486647	0.058863541	0.690203762	0.945626783	0.030688687	-0.373262998
100118588	LOC100118588	uncharacterized LOC100118588	2	Upregulated	3	6694.247531	0.235039583	0.100095084	0.004160653	0.039112727	0.214520245	1.290806555
100118588	LOC100118588	uncharacterized LOC100118588	4	n.s.	3	6694.247531	-0.013734384	0.049022989	0.532678593	0.933026668	-0.047460895	-1.080684185
100118598	LOC100118598	MICAL-like protein 1	0.5	n.s.	8	12636.31656	-0.17678926	0.133907935	0.001636454	0.06397275	-0.291056184	-0.239380778
100118598	LOC100118598	MICAL-like protein 1	1	n.s.	8	12636.31656	-0.210190503	0.151570468	0.002125172	0.062959987	-0.284289564	-0.204241419
100118598	LOC100118598	MICAL-like protein 1	2	Downregulated	8	12636.31656	-0.516548052	0.142438625	2.09E-06	0.000143214	-0.430197957	-0.961950271
100118598	LOC100118598	MICAL-like protein 1	4	n.s.	8	12636.32	0.005677416	0.05097779	0.7791404	0.9806747	0.025704645	1.405572468
100118605	LOC100118605	protein SREK1IP1	0.5	n.s.	4	188.7746998	-0.000450052	0.175736009	0.982164295	0.997429009	-0.366666686	-0.469035209
100118605	LOC100118605	protein SREK1IP1	1	Downregulated	4	188.7746998	-0.569564728	1.468944462	0.001265685	0.046266952	-0.936488469	-0.928006093
100118605	LOC100118605	protein SREK1IP1	2	Upregulated	4	188.7746998	4.765548417	2.722397388	1.84E-05	0.000751861	1.935355338	1.385160463
100118605	LOC100118605	protein SREK1IP1	4	n.s.	4	188.7746998	0.00189786	0.138198154	0.878168747	0.992209363	0.230400468	0.011880838
100118609	LOC100118609	serine/threonine-protein kinase BRSK2	0.5	n.s.	8	24992.39053	-0.031077602	0.055203556	0.407724391	0.836938252	-0.047142126	0.503180085
100118609	LOC100118609	serine/threonine-protein kinase BRSK2	1	Downregulated	8	24992.39053	-0.164804592	0.080695016	0.001132502	0.043041536	-0.184903426	-0.428013429
100118609	LOC100118609	serine/threonine-protein kinase BRSK2	2	Downregulated	8	24992.39053	-0.359611085	0.079088159	2.28E-07	2.30E-05	-0.294544423	-1.169128575
100118609	LOC100118609	serine/threonine-protein kinase BRSK2	4	n.s.	8	24992.39053	0.017490819	0.044135878	0.476090384	0.912799065	0.040258475	1.09396192
100118612	LOC100118612	putative ATP-dependent DNA helicase Q1	0.5	Downregulated	6	68.18848438	-1.518781288	0.96235711	7.13E-05	0.010295119	-0.757440535	-1.296847602
100118612	LOC100118612	putative ATP-dependent DNA helicase Q1	1	n.s.	6	68.18848438	0.012258086	0.139557254	0.652335898	0.937323179	0.125807461	0.592350254
100118612	LOC100118612	putative ATP-dependent DNA helicase Q1	2	n.s.	6	68.18848438	-0.198823007	0.337219432	0.055518703	0.215484636	-0.266795588	-0.247396728
100118612	LOC100118612	putative ATP-dependent DNA helicase Q1	4	n.s.	6	68.18848438	0.035888136	0.181750319	0.095899734	0.585713594	0.293903333	0.951894076
100118635	LOC100118635	importin-7	0.5	n.s.	9	17601.82781	-0.030827646	0.056661726	0.414119076	0.841449723	-0.048876985	0.103166041
100118635	LOC100118635	importin-7	1	n.s.	9	17601.82781	-0.00420169	0.049221706	0.886144949	0.983807673	-0.007504531	0.543471013
100118635	LOC100118635	importin-7	2	Downregulated	9	17601.82781	-0.221678641	0.078115717	0.001230567	0.016641917	-0.193687666	-1.437976835
100118635	LOC100118635	importin-7	4	n.s.	9	17601.82781	0.006542256	0.044581676	0.78629895	0.981824436	0.015786006	0.79133978
100118642	LOC100118642	toll-like receptor 6	0.5	n.s.	5	6254.751036	-0.080282456	0.098335037	0.04349872	0.349774755	-0.240397474	-0.165931773
100118642	LOC100118642	toll-like receptor 6	1	Downregulated	5	6254.751036	-0.362026932	0.229866256	0.000676131	0.03306578	-0.406350531	-0.709519419
100118642	LOC100118642	toll-like receptor 6	2	Downregulated	5	6254.751036	-0.367420537	0.169180399	0.001188135	0.016218648	-0.367880629	-0.583509305
100118642	LOC100118642	toll-like receptor 6	4	n.s.	5	6254.751	0.05025558	0.08894454	0.03352429	0.3926323	0.255669428	1.458960497
100118677	LOC100118677	carboxypeptidase A2-like	0.5	n.s.	10	119.8811992	0.47296639	0.476204432	0.001406021	0.060295467	0.332664439	0.417077432
100118677	LOC100118677	carboxypeptidase A2-like	1	Upregulated	10	119.8811992	0.638991551	0.443635717	0.000535216	0.028951835	0.365177158	0.662396451
100118677	LOC100118677	carboxypeptidase A2-like	2	Upregulated	10	119.8811992	0.523769368	0.347245795	0.002063448	0.024442186	0.331748947	0.410169744
100118677	LOC100118677	carboxypeptidase A2-like	4	n.s.	10	119.8812	0.008808959	0.06858362	0.5215937	0.9287092	0.07996212	-1.489643628
100118687	LOC100118687	uncharacterized LOC100118687	0.5	Upregulated	1	2440.541182	0.682031217	0.16006991	7.45E-07	0.000363911	0.493135716	1.050737874
100118687	LOC100118687	uncharacterized LOC100118687	1	Upregulated	1	2440.541182	0.37619333	0.198625999	0.000281107	0.01907799	0.360389763	0.505140638
100118687	LOC100118687	uncharacterized LOC100118687	2	n.s.	1	2440.541182	0.143341105	0.118302821	0.109131258	0.32299215	0.161079742	-0.314040622
100118687	LOC100118687	uncharacterized LOC100118687	4	n.s.	1	2440.541182	-0.012430969	0.053196522	0.518616545	0.928402755	-0.064656981	-1.24183789
100118700	LOC100118700	ribosome biogenesis protein WDR12 homolog	0.5	Downregulated	6	394.1510379	-1.78340126	0.34404434	7.22E-09	7.51E-06	-1.120035266	-1.449661086
100118700	LOC100118700	ribosome biogenesis protein WDR12 homolog	1	n.s.	6	394.1510379	0.044761903	0.135185762	0.197874298	0.670222542	0.257434679	0.655073298
100118700	LOC100118700	ribosome biogenesis protein WDR12 homolog	2	n.s.	6	394.1510379	0.142713582	0.210918684	0.162842776	0.408727266	0.270143053	0.674491326
100118700	LOC100118700	ribosome biogenesis protein WDR12 homolog	4	n.s.	6	394.1510379	-0.003741784	0.067951193	0.772866421	0.979234011	-0.092687654	0.120096462
100118705	LOC100118705	apoptosis-resistant E3 ubiquitin protein ligase 1	0.5	n.s.	8	25733.15499	-0.028163712	0.053352011	0.448048616	0.856781707	-0.041265243	0.313345893
100118705	LOC100118705	apoptosis-resistant E3 ubiquitin protein ligase 1	1	n.s.	8	25733.15499	-0.05447701	0.058995976	0.116776482	0.538070767	-0.084538048	-0.084597531
100118705	LOC100118705	apoptosis-resistant E3 ubiquitin protein ligase 1	2	Downregulated	8	25733.15499	-0.259802543	0.072275168	5.92E-05	0.001905028	-0.218004405	-1.311974845
100118705	LOC100118705	apoptosis-resistant E3 ubiquitin protein ligase 1	4	n.s.	8	25733.15499	0.019635797	0.043336365	0.429634122	0.900595453	0.042452418	1.083226483
100118708	LOC100118708	uncharacterized LOC100118708	0.5	n.s.	8	790.3315046	-0.047288499	0.092157325	0.159877025	0.613296377	-0.179120226	0.341019444
100118708	LOC100118708	uncharacterized LOC100118708	1	n.s.	8	790.3315046	-0.08008626	0.131006908	0.062872195	0.405786478	-0.239842786	-0.156858206
100118708	LOC100118708	uncharacterized LOC100118708	2	Downregulated	8	790.3315046	-0.356801646	0.206689918	0.003887513	0.037446305	-0.377332635	-1.284167772
100118708	LOC100118708	uncharacterized LOC100118708	4	n.s.	8	790.3315046	-0.010519869	0.059001262	0.513002684	0.925656523	-0.086552024	1.100006534
100118717	LOC100118717	peptidyl-prolyl cis-trans isomerase B	0.5	Upregulated	1	39385.6283	0.190297614	0.067224168	4.21E-05	0.007270302	0.199968215	0.975921292
100118717	LOC100118717	peptidyl-prolyl cis-trans isomerase B	1	n.s.	1	39385.6283	-0.007788173	0.043535657	0.777127142	0.964246233	-0.013724169	-1.092685925
100118717	LOC100118717	peptidyl-prolyl cis-trans isomerase B	2	Upregulated	1	39385.6283	0.208331005	0.065239411	0.000445273	0.008476984	0.172402163	0.70907353
100118717	LOC100118717	peptidyl-prolyl cis-trans isomerase B	4	n.s.	1	39385.63	0.01964733	0.04162722	0.4368454	0.9029249	0.03796605	-0.592308897
100118721	LOC100118721	UNC93-like protein	0.5	n.s.	10	1589.715893	-0.020238393	0.08484725	0.501769867	0.882867693	-0.101777775	0.187762683
100118721	LOC100118721	UNC93-like protein	1	n.s.	10	1589.715893	0.018622214	0.086494047	0.538708297	0.897432357	0.097981559	0.827531968
100118721	LOC100118721	UNC93-like protein	2	n.s.	10	1589.715893	-0.013660822	0.146810036	0.88375683	0.953701221	-0.025630118	0.431640809
100118721	LOC100118721	UNC93-like protein	4	Downregulated	10	1589.715893	-0.684794509	0.349983961	0.000111792	0.020473617	-0.612190234	-1.446935461
100118722	LOC100118722	gastric triacylglycerol lipase	0.5	n.s.	9	258.3159917	-0.020912755	0.092040825	0.453244989	0.858164798	-0.113359787	-0.037952755
100118722	LOC100118722	gastric triacylglycerol lipase	1	n.s.	9	258.3159917	0.036150627	0.110548798	0.268831875	0.738690683	0.152908807	1.149487335
100118722	LOC100118722	gastric triacylglycerol lipase	2	Downregulated	9	258.3159917	-0.428689841	0.291531012	0.003869844	0.037365288	-0.392680839	-1.283601026
100118722	LOC100118722	gastric triacylglycerol lipase	4	n.s.	9	258.3159917	-0.006159489	0.063721674	0.658610018	0.955109794	-0.066265608	0.172066445
100118724	LOC100118724	CTL-like protein 2	0.5	n.s.	3	19868.66001	0.042438639	0.071080315	0.260897651	0.730289322	0.096347112	0.174373824
100118724	LOC100118724	CTL-like protein 2	1	n.s.	3	19868.66001	0.016398514	0.064322351	0.606476743	0.922827	0.046203148	-0.15445214
100118724	LOC100118724	CTL-like protein 2	2	Upregulated	3	19868.66001	0.252825484	0.115307881	0.004846914	0.043513091	0.253300374	1.203616488
100118724	LOC100118724	CTL-like protein 2	4	n.s.	3	19868.66001	-0.027945877	0.054124128	0.189566037	0.727003501	-0.116825986	-1.223538172
100118731	LOC100118731	metastasis-associated protein MTA1	0.5	n.s.	8	22118.01102	-0.07551254	0.069620431	0.064729961	0.415243609	-0.134921163	0.04161103
100118731	LOC100118731	metastasis-associated protein MTA1	1	n.s.	8	22118.01102	-0.121138971	0.092225133	0.011331496	0.162598811	-0.184529499	-0.294904884
100118731	LOC100118731	metastasis-associated protein MTA1	2	Downregulated	8	22118.01102	-0.342471381	0.10064889	3.65E-05	0.001304672	-0.299262454	-1.073190717
100118731	LOC100118731	metastasis-associated protein MTA1	4	n.s.	8	22118.01102	0.017558633	0.048250498	0.439284703	0.903950115	0.054491687	1.326484571
100118736	LOC100118736	polycomb group protein Psc	0.5	n.s.	8	11999.66163	-0.035438863	0.074832786	0.325637446	0.786912569	-0.105381692	0.502882372
100118736	LOC100118736	polycomb group protein Psc	1	n.s.	8	11999.66163	-0.083463811	0.103857487	0.050694579	0.366095418	-0.206815106	-0.304458933
100118736	LOC100118736	polycomb group protein Psc	2	Downregulated	8	11999.66163	-0.301094855	0.139885519	0.002795073	0.029817397	-0.325231911	-1.246976536
100118736	LOC100118736	polycomb group protein Psc	4	n.s.	8	11999.66163	-0.006390349	0.052834748	0.735461922	0.972726882	-0.036824263	1.048553097
100118741	LOC100118741	WD repeat-containing protein 75	0.5	n.s.	3	2217.250179	0.075989853	0.058565323	0.056237791	0.391722112	0.098799479	0.374123213
100118741	LOC100118741	WD repeat-containing protein 75	1	n.s.	3	2217.250179	-0.03381789	0.053005122	0.282626393	0.752703699	-0.054918412	-0.60076889
100118741	LOC100118741	WD repeat-containing protein 75	2	Upregulated	3	2217.250179	0.29795323	0.073477967	5.62E-06	0.000307944	0.233025859	1.225398472
100118741	LOC100118741	WD repeat-containing protein 75	4	n.s.	3	2217.250179	-0.060255788	0.049034925	0.023511989	0.33944862	-0.117671251	-0.998752795
100118746	LOC100118746	cyclin-dependent kinase 9-like	0.5	n.s.	6	87.39933394	-0.08758009	0.417719436	0.023922619	0.264292932	-1.213775832	-1.076029083
100118746	LOC100118746	cyclin-dependent kinase 9-like	1	Upregulated	6	87.39933394	0.598356481	1.841673017	0.001386149	0.049038717	0.751511067	0.639043212
100118746	LOC100118746	cyclin-dependent kinase 9-like	2	Downregulated	6	87.39933394	-1.322943102	2.408925141	0.000506753	0.009254539	-0.667753877	-0.599525053
100118746	LOC100118746	cyclin-dependent kinase 9-like	4	Upregulated	6	87.39933394	7.236375071	3.631888039	8.98E-06	0.003336196	1.206965972	1.036510925
100118753	LOC100118753	carboxypeptidase B	0.5	n.s.	9	1177.854539	-0.033351184	0.093758955	0.270190935	0.738340382	-0.191597861	0.575867325
100118753	LOC100118753	carboxypeptidase B	1	n.s.	9	1177.854539	-0.03718201	0.104082857	0.259914953	0.731316385	-0.163888686	0.761710079
100118753	LOC100118753	carboxypeptidase B	2	Downregulated	9	1177.854539	-0.392972245	0.255222462	0.004300452	0.03990029	-0.492361137	-1.441322819
100118753	LOC100118753	carboxypeptidase B	4	n.s.	9	1177.855	-0.02799589	0.08581344	0.1198173	0.6355108	-0.261991291	0.103745415
100118772	LOC100118772	methyltransferase N6AMT1	0.5	n.s.	7	1322.431757	0.034220409	0.061297385	0.370406066	0.814678595	0.057569277	-0.258412904
100118772	LOC100118772	methyltransferase N6AMT1	1	n.s.	7	1322.431757	-0.032234222	0.059553206	0.325580701	0.782905117	-0.061358945	-0.983757747
100118772	LOC100118772	methyltransferase N6AMT1	2	Upregulated	7	1322.431757	0.439865607	0.100126489	1.27E-07	1.48E-05	0.328455643	1.393726738
100118772	LOC100118772	methyltransferase N6AMT1	4	n.s.	7	1322.431757	0.028714916	0.048263459	0.223715176	0.762992699	0.075089621	-0.151556086
100118782	LOC100118782	E3 ubiquitin-protein ligase NRDP1	0.5	n.s.	9	5970.43893	-0.02025051	0.06223023	0.590583201	0.916496833	-0.040344989	0.513501236
100118782	LOC100118782	E3 ubiquitin-protein ligase NRDP1	1	n.s.	9	5970.43893	-0.022862836	0.059208911	0.474813986	0.874258472	-0.049355643	0.403759299
100118782	LOC100118782	E3 ubiquitin-protein ligase NRDP1	2	Downregulated	9	5970.43893	-0.22349069	0.094104974	0.004463567	0.040912086	-0.205347168	-1.496081824
[truncated: 5,545 more rows]
