# Supplementary material for: Transcriptomic Analysis of Light-Induced Genes in Nasonia vitripennis: Possible Implications for Circadian Light Entrainment Pathways
Source: Biology (Basel). 2023 Sep 6;12(9):1215. doi: 10.3390/biology12091215 (PMC10525998; doi:10.3390/biology12091215)
Supplement: Supplementary file 1 [file biology-12-01215-s001.zip › supplementary tables/Table S4. List of enriched GO terms after different duration of light exposure.csv]

GO.ID	Term	Annotated	Significant	Expected	adjusted pvalue	category	Percentage	Group
GO:0006633	fatty acid biosynthetic process	42	7	0.3	1.10E-08	BP	0.166666667	upregulation 0.5hr
GO:0033559	unsaturated fatty acid metabolic process	7	2	0.05	0.001	BP	0.285714286	upregulation 0.5hr
GO:0034728	nucleosome organization	45	4	0.47	0.0011	BP	0.088888889	downregulation 0.5hr
GO:0000466	maturation of 5.8S rRNA from tricistroni...	8	2	0.08	0.0028	BP	0.25	downregulation 0.5hr
GO:0031497	chromatin assembly	35	3	0.36	0.0054	BP	0.085714286	downregulation 0.5hr
GO:0000463	maturation of LSU-rRNA from tricistronic...	11	2	0.11	0.0054	BP	0.181818182	downregulation 0.5hr
GO:0006801	superoxide metabolic process	14	2	0.15	0.0088	BP	0.142857143	downregulation 0.5hr
GO:0006536	glutamate metabolic process	7	2	0.06	0.0017	BP	0.285714286	upregulation 1hr
GO:0008630	intrinsic apoptotic signaling pathway in...	8	2	0.07	0.0023	BP	0.25	upregulation 1hr
GO:0008355	olfactory learning	10	2	0.09	0.0036	BP	0.2	upregulation 1hr
GO:0009306	protein secretion	11	2	0.1	0.0044	BP	0.181818182	upregulation 1hr
GO:0051223	regulation of protein transport	11	2	0.1	0.0044	BP	0.181818182	upregulation 1hr
GO:0071824	protein-DNA complex subunit organization	75	4	0.7	0.0049	BP	0.053333333	upregulation 1hr
GO:0007143	female meiotic nuclear division	12	2	0.11	0.0052	BP	0.166666667	upregulation 1hr
GO:0006312	mitotic recombination	13	2	0.12	0.0062	BP	0.153846154	upregulation 1hr
GO:0045910	negative regulation of DNA recombination	14	2	0.13	0.0071	BP	0.142857143	upregulation 1hr
GO:0140527	reciprocal homologous recombination	14	2	0.13	0.0071	BP	0.142857143	upregulation 1hr
GO:0070192	chromosome organization involved in meio...	14	2	0.13	0.0071	BP	0.142857143	upregulation 1hr
GO:0000226	microtubule cytoskeleton organization	87	4	0.81	0.0082	BP	0.045977011	upregulation 1hr
GO:0006302	double-strand break repair	47	3	0.44	0.0091	BP	0.063829787	upregulation 1hr
GO:0007127	meiosis I	16	2	0.15	0.0093	BP	0.125	upregulation 1hr
GO:0071702	organic substance transport	343	10	4	0.0055	BP	0.029154519	downregulation 1hr
GO:0006412	translation	311	34	18.06	2.00E-04	BP	0.109324759	upregulation 2hrs
GO:0006633	fatty acid biosynthetic process	42	9	2.44	0.00054	BP	0.214285714	upregulation 2hrs
GO:0006635	fatty acid beta-oxidation	15	5	0.87	0.00118	BP	0.333333333	upregulation 2hrs
GO:0006563	L-serine metabolic process	5	3	0.29	0.00177	BP	0.6	upregulation 2hrs
GO:0044281	small molecule metabolic process	515	61	29.91	0.00219	BP	0.118446602	upregulation 2hrs
GO:1901565	organonitrogen compound catabolic proces...	265	26	15.39	0.00527	BP	0.098113208	upregulation 2hrs
GO:0009070	serine family amino acid biosynthetic pr...	8	3	0.46	0.00872	BP	0.375	upregulation 2hrs
GO:0042135	neurotransmitter catabolic process	8	3	0.46	0.00872	BP	0.375	upregulation 2hrs
GO:0006082	organic acid metabolic process	285	38	16.55	0.00906	BP	0.133333333	upregulation 2hrs
GO:0010508	positive regulation of autophagy	13	4	0.63	0.0027	BP	0.307692308	downregulation 2hrs
GO:0045910	negative regulation of DNA recombination	14	4	0.68	0.0036	BP	0.285714286	downregulation 2hrs
GO:0050794	regulation of cellular process	1537	97	74.33	0.0049	BP	0.063109954	downregulation 2hrs
GO:0061647	histone H3-K9 modification	8	3	0.39	0.0052	BP	0.375	downregulation 2hrs
GO:0080090	regulation of primary metabolic process	635	47	30.71	0.0061	BP	0.074015748	downregulation 2hrs
GO:0007017	microtubule-based process	172	16	8.32	0.0084	BP	0.093023256	downregulation 2hrs
GO:0051171	regulation of nitrogen compound metaboli...	629	46	30.42	0.0086	BP	0.073131955	downregulation 2hrs
GO:0035272	exocrine system development	18	2	0.08	0.0026	BP	0.111111111	upregulation 4hrs
GO:0033993	response to lipid	28	2	0.12	0.0063	BP	0.071428571	upregulation 4hrs
GO:0014070	response to organic cyclic compound	28	2	0.12	0.0063	BP	0.071428571	upregulation 4hrs
GO:0006099	tricarboxylic acid cycle	28	2	0.12	0.0063	BP	0.071428571	upregulation 4hrs
GO:0055085	transmembrane transport	448	6	1.93	0.0094	BP	0.013392857	upregulation 4hrs
GO:0007608	sensory perception of smell	267	7	1.38	0.00029	BP	0.026217228	downregulation 4hrs
GO:0016409	palmitoyltransferase activity	11	6	0.11	3.10E-10	MF	0.545454545	upregulation 0.5hr
GO:0102336	3-oxo-arachidoyl-CoA synthase activity	12	5	0.12	5.80E-08	MF	0.416666667	upregulation 0.5hr
GO:0102337	3-oxo-cerotoyl-CoA synthase activity	12	5	0.12	5.80E-08	MF	0.416666667	upregulation 0.5hr
GO:0102338	3-oxo-lignoceronyl-CoA synthase activity	12	5	0.12	5.80E-08	MF	0.416666667	upregulation 0.5hr
GO:0004448	isocitrate dehydrogenase activity	5	2	0.05	0.00093	MF	0.4	upregulation 0.5hr
GO:0016409	palmitoyltransferase activity	11	4	0.13	5.10E-06	MF	0.363636364	upregulation 1hr
GO:0003697	single-stranded DNA binding	19	3	0.22	0.0013	MF	0.157894737	upregulation 1hr
GO:0003682	chromatin binding	73	4	0.85	0.0098	MF	0.054794521	upregulation 1hr
GO:0016409	palmitoyltransferase activity	11	8	0.62	1.30E-08	MF	0.727272727	upregulation 2hrs
GO:0102336	3-oxo-arachidoyl-CoA synthase activity	12	6	0.67	2.10E-05	MF	0.5	upregulation 2hrs
GO:0102337	3-oxo-cerotoyl-CoA synthase activity	12	6	0.67	2.10E-05	MF	0.5	upregulation 2hrs
GO:0102338	3-oxo-lignoceronyl-CoA synthase activity	12	6	0.67	2.10E-05	MF	0.5	upregulation 2hrs
GO:0003993	acid phosphatase activity	19	5	1.07	0.0033	MF	0.263157895	upregulation 2hrs
GO:0016829	lyase activity	91	12	5.11	0.0046	MF	0.131868132	upregulation 2hrs
GO:0005525	GTP binding	165	18	9.27	0.0049	MF	0.109090909	upregulation 2hrs
GO:0016491	oxidoreductase activity	554	45	31.12	0.0064	MF	0.081227437	upregulation 2hrs
GO:0030170	pyridoxal phosphate binding	53	8	2.98	0.0088	MF	0.150943396	upregulation 2hrs
GO:0016917	GABA receptor activity	5	3	0.23	0.00089	MF	0.6	downregulation 2hrs
GO:0004180	carboxypeptidase activity	15	2	0.09	0.0035	MF	0.133333333	upregulation 4hrs
GO:0005549	odorant binding	192	5	0.88	0.0015	MF	0.026041667	downregulation 4hrs
GO:0005783	endoplasmic reticulum	245	7	1.72	0.0013	CC	0.028571429	upregulation 0.5hr
GO:0030017	sarcomere	12	2	0.08	0.003	CC	0.166666667	upregulation 0.5hr
GO:0000786	nucleosome	38	4	0.34	0.00033	CC	0.105263158	downregulation 0.5hr
GO:0030687	preribosome, large subunit precursor	12	2	0.11	0.00493	CC	0.166666667	downregulation 0.5hr
GO:0000793	condensed chromosome	30	3	0.27	0.0023	CC	0.1	upregulation 1hr
GO:0005887	integral component of plasma membrane	35	3	0.38	0.006	CC	0.085714286	downregulation 1hr
GO:0005840	ribosome	200	34	12.6	5.50E-08	CC	0.17	upregulation 2hrs
GO:0005829	cytosol	273	34	17.2	7.40E-05	CC	0.124542125	upregulation 2hrs
GO:1990904	ribonucleoprotein complex	229	25	14.43	0.0044	CC	0.109170306	upregulation 2hrs
GO:0016591	RNA polymerase II, holoenzyme	19	4	0.86	0.0092	CC	0.210526316	downregulation 2hrs
GO:0031224	intrinsic component of membrane	2443	23	16.09	0.008	CC	0.009414654	upregulation 4hrs
GO:0005930	axoneme	12	2	0.06	0.0017	CC	0.166666667	downregulation 4hrs
GO:0036064	ciliary basal body	13	2	0.07	0.002	CC	0.153846154	downregulation 4hrs
