# Supplementary material for: Transcriptomic Analysis of Light-Induced Genes in Nasonia vitripennis: Possible Implications for Circadian Light Entrainment Pathways
Source: Biology (Basel). 2023 Sep 6;12(9):1215. doi: 10.3390/biology12091215 (PMC10525998; doi:10.3390/biology12091215)
Supplement: Supplementary file 1 [file biology-12-01215-s001.zip › supplementary tables/Table S5. List of enriched KEGG terms after different duration of light exposure.csv]

ID	Description	GeneRatio	BgRatio	pvalue	p.adjust	qvalue	geneID	Count	timepoint
nvi01040	Biosynthesis of unsaturated fatty acids	2.28E+04	33/2999	3.21E-06	0.000185919	0.000175459	100115103/100115076/100123468/100116202/100115278/100115199/100115046	7	0.5
nvi00062	Fatty acid elongation	2.28E+04	22/2999	6.45E-05	0.001869561	0.001764377	100115103/100123468/100116202/100115278/100115199	5	0.5
nvi01212	Fatty acid metabolism	2.28E+04	64/2999	0.000281874	0.005449568	0.005142968	100115103/100115076/100123468/100116202/100115278/100115199/100115046	7	0.5
nvi00450	Selenocompound metabolism	2.27E+04	16/2999	0.003889895	0.045122778	0.042584109	100115439/100119464/100119206	3	0.5
nvi01210	2-Oxocarboxylic acid metabolism	2.27E+04	16/2999	0.003889895	0.045122778	0.042584109	100115212/100122801/100115918	3	0.5
nvi00592	alpha-Linolenic acid metabolism	2.01E+04	Oct-99	0.000639676	0.040299567	0.039053883	100118491/100119298/100117899	3	1
nvi03010	Ribosome	32/353	121/2999	4.54E-06	0.000508174	0.000487159	100124118/100113570/100113931/100114558/100115892/100115975/100119072/100115795/100118391/100118269/100115465/100118041/100115365/100122306/103316732/100117049/100118856/100114107/100122206/100115357/100118462/100119262/100118205/100121722/100115087/100118869/100677962/100113728/100115956/100191000/100122886/100680414	32	2
