# Supplementary material for: Transcriptomic Analysis of Light-Induced Genes in Nasonia vitripennis: Possible Implications for Circadian Light Entrainment Pathways
Source: Biology (Basel). 2023 Sep 6;12(9):1215. doi: 10.3390/biology12091215 (PMC10525998; doi:10.3390/biology12091215)
Supplement: Supplementary file 1 [file biology-12-01215-s001.zip › supplementary tables/Table S6. List of enriched GO terms enriched in the Nasonia head based on time-course clusters.csv]

GO.ID	Term	Annotated	Significant	Percentage	Expected	adjusted p value	Module	category
GO:1905515	non-motile cilium assembly	5	2	0.4	0.04	0.00052	2	BP
GO:0061512	protein localization to cilium	5	2	0.4	0.04	0.00052	2	BP
GO:0006536	glutamate metabolic process	7	2	0.285714286	0.05	0.00107	2	BP
GO:0042073	intraciliary transport	12	2	0.166666667	0.09	0.0033	2	BP
GO:0042461	photoreceptor cell development	13	2	0.153846154	0.1	0.00388	2	BP
GO:0007368	determination of left/right symmetry	16	2	0.125	0.12	0.00588	2	BP
GO:0006635	fatty acid beta-oxidation	15	4	0.266666667	0.35	0.00031	3	BP
GO:0006563	L-serine metabolic process	5	2	0.4	0.12	0.00514	3	BP
GO:1901566	organonitrogen compound biosynthetic pro...	570	23	0.040350877	13.29	0.0053	3	BP
GO:0006412	translation	311	16	0.051446945	4.97	2.20E-05	4	BP
GO:0042273	ribosomal large subunit biogenesis	27	4	0.148148148	0.43	8.00E-04	4	BP
GO:0006525	arginine metabolic process	8	2	0.25	0.13	0.0066	4	BP
GO:0008643	carbohydrate transport	9	2	0.222222222	0.14	0.0084	4	BP
GO:0043574	peroxisomal transport	5	2	0.4	0.05	0.001	5	BP
GO:0007031	peroxisome organization	8	2	0.25	0.08	0.0028	5	BP
GO:0006605	protein targeting	32	3	0.09375	0.33	0.0042	5	BP
GO:0098660	inorganic ion transmembrane transport	109	5	0.04587156	1.13	0.005	5	BP
GO:0065002	intracellular protein transmembrane tran...	12	2	0.166666667	0.12	0.0065	5	BP
GO:0010508	positive regulation of autophagy	13	2	0.153846154	0.13	0.0076	5	BP
GO:0045910	negative regulation of DNA recombination	14	4	0.285714286	0.2	3.20E-05	6	BP
GO:0031047	gene silencing by RNA	27	4	0.148148148	0.38	0.00049	6	BP
GO:0016441	posttranscriptional gene silencing	18	3	0.166666667	0.25	0.00185	6	BP
GO:0022412	cellular process involved in reproductio...	132	7	0.053030303	1.85	0.00229	6	BP
GO:0016584	nucleosome positioning	6	2	0.333333333	0.08	0.00281	6	BP
GO:0016070	RNA metabolic process	947	23	0.024287223	13.29	0.00351	6	BP
GO:0036297	interstrand cross-link repair	7	2	0.285714286	0.1	0.00389	6	BP
GO:0061982	meiosis I cell cycle process	24	3	0.125	0.34	0.00433	6	BP
GO:0009948	anterior/posterior axis specification	8	2	0.25	0.11	0.00514	6	BP
GO:0061647	histone H3-K9 modification	8	2	0.25	0.11	0.00514	6	BP
GO:0008298	intracellular mRNA localization	9	2	0.222222222	0.13	0.00655	6	BP
GO:0140013	meiotic nuclear division	28	3	0.107142857	0.39	0.00673	6	BP
GO:0006334	nucleosome assembly	28	3	0.107142857	0.39	0.00673	6	BP
GO:0007283	spermatogenesis	55	4	0.072727273	0.77	0.00705	6	BP
GO:0006261	DNA-dependent DNA replication	31	3	0.096774194	0.44	0.00896	6	BP
GO:0006560	proline metabolic process	6	2	0.333333333	0.06	0.0014	7	BP
GO:0044283	small molecule biosynthetic process	137	8	0.058394161	1.36	0.0018	7	BP
GO:0006633	fatty acid biosynthetic process	42	3	0.071428571	0.42	0.008	7	BP
GO:0051171	regulation of nitrogen compound metaboli...	629	23	0.036565978	12.76	0.0029	8	BP
GO:0070588	calcium ion transmembrane transport	15	3	0.2	0.3	0.0031	8	BP
GO:0080090	regulation of primary metabolic process	635	23	0.036220472	12.89	0.0033	8	BP
GO:0023061	signal release	32	4	0.125	0.65	0.0037	8	BP
GO:0016239	positive regulation of macroautophagy	5	2	0.4	0.1	0.0039	8	BP
GO:0016574	histone ubiquitination	5	2	0.4	0.1	0.0039	8	BP
GO:0007017	microtubule-based process	172	9	0.052325581	3.49	0.0077	8	BP
GO:1902117	positive regulation of organelle assembl...	7	2	0.285714286	0.14	0.008	8	BP
GO:0051283	negative regulation of sequestering of c...	7	2	0.285714286	0.14	0.008	8	BP
GO:0051965	positive regulation of synapse assembly	7	2	0.285714286	0.14	0.008	8	BP
GO:0033227	dsRNA transport	7	2	0.285714286	0.11	0.0045	9	BP
GO:0007605	sensory perception of sound	23	3	0.130434783	0.35	0.0047	9	BP
GO:0035556	intracellular signal transduction	231	9	0.038961039	3.49	0.0074	9	BP
GO:0009150	purine ribonucleotide metabolic process	89	7	0.078651685	1.23	0.00019	10	BP
GO:0046394	carboxylic acid biosynthetic process	80	5	0.0625	1.11	0.00466	10	BP
GO:0042135	neurotransmitter catabolic process	8	2	0.25	0.11	0.00499	10	BP
GO:0009069	serine family amino acid metabolic proce...	9	2	0.222222222	0.12	0.00636	10	BP
GO:0008355	olfactory learning	10	2	0.2	0.14	0.00787	10	BP
GO:0006164	purine nucleotide biosynthetic process	59	4	0.06779661	0.82	0.00855	10	BP
GO:0016887	ATP hydrolysis activity	47	3	0.063829787	0.35	0.0052	2	MF
GO:0016409	palmitoyltransferase activity	11	5	0.454545455	0.23	1.70E-06	3	MF
GO:0030170	pyridoxal phosphate binding	53	6	0.113207547	1.13	0.00082	3	MF
GO:0102336	3-oxo-arachidoyl-CoA synthase activity	12	3	0.25	0.25	0.00179	3	MF
GO:0102337	3-oxo-cerotoyl-CoA synthase activity	12	3	0.25	0.25	0.00179	3	MF
GO:0102338	3-oxo-lignoceronyl-CoA synthase activity	12	3	0.25	0.25	0.00179	3	MF
GO:0008374	O-acyltransferase activity	5	2	0.4	0.11	0.00429	3	MF
GO:0003723	RNA binding	415	16	0.038554217	5.76	0.00014	4	MF
GO:0005525	GTP binding	165	8	0.048484848	2.29	0.0019	4	MF
GO:0051537	2 iron, 2 sulfur cluster binding	27	3	0.111111111	0.37	0.00591	4	MF
GO:0000981	DNA-binding transcription factor activit...	85	5	0.058823529	1.03	0.0035	5	MF
GO:0004601	peroxidase activity	17	3	0.176470588	0.27	0.0024	6	MF
GO:0003676	nucleic acid binding	1240	32	0.025806452	20.03	0.0027	6	MF
GO:0044877	protein-containing complex binding	119	7	0.058823529	1.92	0.0029	6	MF
GO:0008047	enzyme activator activity	6	2	0.333333333	0.1	0.0037	6	MF
GO:0003682	chromatin binding	73	5	0.068493151	1.18	0.0062	6	MF
GO:0005515	protein binding	1503	35	0.02328676	24.28	0.009	6	MF
GO:0008094	ATP-dependent activity, acting on DNA	81	5	0.061728395	1.31	0.0096	6	MF
GO:0004252	serine-type endopeptidase activity	55	4	0.072727273	0.57	0.0024	7	MF
GO:0003677	DNA binding	574	21	0.036585366	11.29	0.0035	8	MF
GO:0016917	GABA receptor activity	5	2	0.4	0.07	0.0019	9	MF
GO:0004842	ubiquitin-protein transferase activity	46	4	0.086956522	0.65	0.0038	9	MF
GO:0102336	3-oxo-arachidoyl-CoA synthase activity	12	3	0.25	0.18	0.00069	10	MF
GO:0102337	3-oxo-cerotoyl-CoA synthase activity	12	3	0.25	0.18	0.00069	10	MF
GO:0102338	3-oxo-lignoceronyl-CoA synthase activity	12	3	0.25	0.18	0.00069	10	MF
GO:0050661	NADP binding	17	3	0.176470588	0.26	0.002	10	MF
GO:0005930	axoneme	12	3	0.25	0.09	8.00E-05	2	CC
GO:0036064	ciliary basal body	13	3	0.230769231	0.1	1.00E-04	2	CC
GO:0005813	centrosome	41	3	0.073170732	0.31	0.0033	2	CC
GO:0005814	centriole	15	2	0.133333333	0.11	0.0053	2	CC
GO:0005840	ribosome	200	15	0.075	5.49	0.00032	3	CC
GO:0005829	cytosol	273	16	0.058608059	7.49	0.00295	3	CC
GO:0005840	ribosome	200	16	0.08	2.94	1.60E-08	4	CC
GO:1990904	ribonucleoprotein complex	229	14	0.061135371	3.37	4.00E-06	4	CC
GO:0005829	cytosol	273	11	0.04029304	4.02	0.0019	4	CC
GO:0005791	rough endoplasmic reticulum	5	2	0.4	0.07	0.0021	4	CC
GO:0005776	autophagosome	8	2	0.25	0.12	0.0056	4	CC
GO:0101031	chaperone complex	6	2	0.333333333	0.08	0.0022	5	CC
GO:0005778	peroxisomal membrane	6	2	0.333333333	0.08	0.0022	5	CC
GO:0005634	nucleus	1188	32	0.026936027	15.13	2.10E-06	6	CC
GO:0000786	nucleosome	38	5	0.131578947	0.48	1.00E-04	6	CC
GO:0016591	RNA polymerase II, holoenzyme	19	3	0.157894737	0.36	0.0052	8	CC
GO:0017119	Golgi transport complex	5	2	0.4	0.07	0.0018	9	CC
GO:0099568	cytoplasmic region	26	3	0.115384615	0.36	0.0052	9	CC
