# Supplementary material for: Transcriptomic Analysis of Light-Induced Genes in Nasonia vitripennis: Possible Implications for Circadian Light Entrainment Pathways
Source: Biology (Basel). 2023 Sep 6;12(9):1215. doi: 10.3390/biology12091215 (PMC10525998; doi:10.3390/biology12091215)
Supplement: Supplementary file 1 [file biology-12-01215-s001.zip › supplementary tables/Table S7. List of enriched motifs in each time-course cluster.csv]

Motif Name	Consensus	P-value	Log P-value	q-value (Benjamini)	# of Target Sequences with Motif	% of Target Sequences with Motif	# of Background Sequences with Motif	% of Background Sequences with Motif	cluster
FOXK1(Forkhead)/HEK293-FOXK1-ChIP-Seq(GSE51673)/Homer	NVWTGTTTAC	1.00E-04	-10.5	0.0276	1322	45.06%	59497.1	41.32%	3
At2g44940(AP2EREBP)/colamp-At2g44940-DAP-Seq(GSE60143)/Homer	NYACCGACAHNNNNN	0.001	-9.175	0.0521	257	8.76%	9967.2	6.92%	3
ZNF467(Zf)/HEK293-ZNF467.GFP-ChIP-Seq(GSE58341)/Homer	TGGGGAAGGGCM	0.001	-9.128	0.0521	112	3.82%	3784.6	2.63%	3
GATA6(C2C2gata)/col200-GATA6-DAP-Seq(GSE60143)/Homer	TAGATCTARAHH	0.001	-9.006	0.0521	99	3.37%	3269.3	2.27%	3
CRE(bZIP)/Promoter/Homer	CSGTGACGTCAC	0.001	-8.917	0.0521	153	5.21%	5512.1	3.83%	3
HDG7(HB)/col-HDG7-DAP-Seq(GSE60143)/Homer	WGCATTTAATGC	0.001	-8.826	0.0521	327	11.15%	13140.9	9.13%	3
Foxo3(Forkhead)/U2OS-Foxo3-ChIP-Seq(E-MTAB-2701)/Homer	DGTAAACA	0.001	-8.806	0.0521	978	33.33%	43473.5	30.19%	3
At5g29000(G2like)/col-At5g29000-DAP-Seq(GSE60143)/Homer	RGAATATTCYHH	0.001	-8.648	0.0521	414	14.11%	17111.3	11.88%	3
Foxo1(Forkhead)/RAW-Foxo1-ChIP-Seq(Fan_et_al.)/Homer	CTGTTTAC	0.001	-8.626	0.0521	1237	42.16%	55988	38.89%	3
FOXK2(Forkhead)/U2OS-FOXK2-ChIP-Seq(E-MTAB-2204)/Homer	SCHTGTTTACAT	0.001	-8.541	0.0521	715	24.37%	31090.8	21.59%	3
AT2G38300(G2like)/col-AT2G38300-DAP-Seq(GSE60143)/Homer	ADRGAATGTT	0.001	-8.349	0.0521	1422	48.47%	65079.5	45.20%	3
c-Jun-CRE(bZIP)/K562-cJun-ChIP-Seq(GSE31477)/Homer	ATGACGTCATCY	0.001	-7.84	0.0521	142	4.84%	5185.1	3.60%	3
Atf2(bZIP)/3T3L1-Atf2-ChIP-Seq(GSE56872)/Homer	NRRTGACGTCAT	0.001	-7.455	0.0521	168	5.73%	6355	4.41%	3
bHLH10(bHLH)/colamp-bHLH10-DAP-Seq(GSE60143)/Homer	YACCGACA	0.001	-7.431	0.0521	299	10.19%	12161	8.45%	3
At4g31060(AP2EREBP)/colamp-At4g31060-DAP-Seq(GSE60143)/Homer	CACCGACAAW	0.01	-6.872	0.0695	429	14.62%	18225.4	12.66%	3
GATA1(C2C2gata)/colamp-GATA1-DAP-Seq(GSE60143)/Homer	DDWWYYAGATCTRRW	0.01	-6.762	0.0728	259	8.83%	10499.1	7.29%	3
Unknown2/Arabidopsis-Promoters/Homer	AAACGACGTCGTTTT	0.01	-6.715	0.0728	39	1.33%	1111.6	0.77%	3
TAGL1(MADS)/Tomato-TAGL1-ChIP-Seq(GSE116581)/Homer	CCAAAAATRG	0.01	-6.655	0.0728	936	31.90%	42196.9	29.31%	3
AT3G60490(AP2EREBP)/colamp-AT3G60490-DAP-Seq(GSE60143)/Homer	NNRCCGACANNNNNN	0.01	-6.556	0.0753	316	10.77%	13122.7	9.11%	3
HRE(HSF)/HepG2-HSF1-ChIP-Seq(GSE31477)/Homer	BSTTCTRGAABVTTCYAGAA	0.01	-6.54	0.0753	58	1.98%	1856.7	1.29%	3
bHLH80(bHLH)/col-bHLH80-DAP-Seq(GSE60143)/Homer	NNNNDCAASTTGHNN	0.01	-6.519	0.0753	470	16.02%	20219.4	14.04%	3
EGL-5(Homeobox)/cElegans-L3-EGL5-ChIP-Seq(modEncode)/Homer	ATTTAATGGG	0.01	-6.482	0.0753	1478	50.37%	68532.2	47.60%	3
GATA11(C2C2gata)/col-GATA11-DAP-Seq(GSE60143)/Homer	DDHYYAGATCTR	0.01	-6.351	0.0763	246	8.38%	9999.1	6.94%	3
ZNF317(Zf)/HEK293-ZNF317.GFP-ChIP-Seq(GSE58341)/Homer	GTCWGCTGTYYCTCT	0.01	-6.32	0.0763	52	1.77%	1638.3	1.14%	3
NFE2L2(bZIP)/HepG2-NFE2L2-ChIP-Seq(Encode)/Homer	AWWWTGCTGAGTCAT	0.01	-6.103	0.09	36	1.23%	1039.2	0.72%	3
CBF2(AP2EREBP)/colamp-CBF2-DAP-Seq(GSE60143)/Homer	YBRCCGACATNNNNN	0.01	-5.977	0.0981	507	17.28%	22103.6	15.35%	3
AT3G25990(Trihelix)/colamp-AT3G25990-DAP-Seq(GSE60143)/Homer	TTAACCATAG	0.01	-5.888	0.1033	536	18.27%	23489.4	16.31%	3
RBFox2(?)/Heart-RBFox2-CLIP-Seq(GSE57926)/Homer	TGCATGCA	0.01	-5.835	0.1051	1184	40.35%	54476.6	37.84%	3
REB1/SacCer-Promoters/Homer	KCCGGGTAAYRR	0.01	-5.764	0.1089	107	3.65%	3973.9	2.76%	3
AGL13(MADS)/col-AGL13-DAP-Seq(GSE60143)/Homer	TWCCAWWTWTGGWAA	0.01	-5.749	0.1089	62	2.11%	2090.2	1.45%	3
HSF3(HSF)/colamp-HSF3-DAP-Seq(GSE60143)/Homer	NTTCTAGAAKCTTCT	0.01	-5.622	0.1174	772	26.31%	34747.6	24.13%	3
At5g08330(TCP)/col-At5g08330-DAP-Seq(GSE60143)/Homer	GGRCCCAC	0.01	-5.622	0.1174	89	3.03%	3226.3	2.24%	3
TINY(AP2EREBP)/col-TINY-DAP-Seq(GSE60143)/Homer	NNCACCGACA	0.01	-5.611	0.1174	254	8.66%	10521.2	7.31%	3
JunD(bZIP)/K562-JunD-ChIP-Seq/Homer	ATGACGTCATCN	0.01	-5.506	0.1202	52	1.77%	1709.7	1.19%	3
FOXM1(Forkhead)/MCF7-FOXM1-ChIP-Seq(GSE72977)/Homer	TRTTTACTTW	0.01	-5.435	0.1253	1170	39.88%	53970.1	37.48%	3
bZIP50(bZIP)/colamp-bZIP50-DAP-Seq(GSE60143)/Homer	GATGACGTCA	0.01	-5.212	0.1524	1061	36.16%	48792.4	33.89%	3
ERF38(AP2EREBP)/col-ERF38-DAP-Seq(GSE60143)/Homer	CACCGACA	0.01	-5.206	0.1524	440	15.00%	19211.6	13.34%	3
Srebp1a(bHLH)/HepG2-Srebp1a-ChIP-Seq(GSE31477)/Homer	RTCACSCCAY	0.01	-5.151	0.1534	62	2.11%	2152.1	1.49%	3
AT3G10580(MYBrelated)/colamp-AT3G10580-DAP-Seq(GSE60143)/Homer	TACCTAACWNHW	0.01	-5.124	0.1536	361	12.30%	15559.5	10.81%	3
TGA9(bZIP)/colamp-TGA9-DAP-Seq(GSE60143)/Homer	VTGACGTC	0.01	-5.094	0.1542	1005	34.25%	46140.8	32.05%	3
GATA(Zf),IR3/iTreg-Gata3-ChIP-Seq(GSE20898)/Homer	NNNNNBAGATAWYATCTVHN	0.01	-5.092	0.1542	137	4.67%	5382.9	3.74%	3
AGL6(MADS)/col-AGL6-DAP-Seq(GSE60143)/Homer	TTWCCWWAWWDGGWA	0.01	-5.083	0.1542	140	4.77%	5516.2	3.83%	3
NFY(CCAAT)/Promoter/Homer	RGCCAATSRG	0.01	-5.027	0.1542	558	19.02%	24814.7	17.23%	3
ANL2(HB)/col-ANL2-DAP-Seq(GSE60143)/Homer	CATTAATTGC	0.01	-4.971	0.1586	946	32.24%	43351.5	30.11%	3
At5g08520(MYBrelated)/colamp-At5g08520-DAP-Seq(GSE60143)/Homer	ADBSTTATCY	0.01	-4.968	0.1586	1020	34.76%	46920.6	32.59%	3
Unknown5/Drosophila-Promoters/Homer	GCTGATAASV	0.01	-4.964	0.1586	616	21.00%	27581.5	19.16%	3
Atf7(bZIP)/3T3L1-Atf7-ChIP-Seq(GSE56872)/Homer	NGRTGACGTCAY	0.01	-4.935	0.1586	269	9.17%	11368.5	7.90%	3
TCP20(TCP)/col-TCP20-DAP-Seq(GSE60143)/Homer	GGDCCCAC	0.01	-4.928	0.1586	37	1.26%	1163.2	0.81%	3
FoxD3(forkhead)/ZebrafishEmbryo-Foxd3.biotin-ChIP-seq(GSE106676)/Homer	TGTTTAYTTAGC	0.01	-4.928	0.1586	875	29.82%	39956.6	27.75%	3
NAP(NAC)/col-NAP-DAP-Seq(GSE60143)/Homer	ARGTTACGTRTN	0.01	-4.909	0.1586	1436	48.94%	67176.3	46.66%	3
AT3G16280(AP2EREBP)/colamp-AT3G16280-DAP-Seq(GSE60143)/Homer	HCACCGACAHHDHHN	0.01	-4.898	0.1586	449	15.30%	19731.8	13.70%	3
HSFA1E(HSF)/col-HSFA1E-DAP-Seq(GSE60143)/Homer	TTCTAGAAGCTTCTA	0.01	-4.877	0.1586	57	1.94%	1975.1	1.37%	3
STOP1(C2H2)/colamp-STOP1-DAP-Seq(GSE60143)/Homer	DTATCTGGKGRAGGT	0.01	-4.866	0.1586	146	4.98%	5822	4.04%	3
SPDEF(ETS)/VCaP-SPDEF-ChIP-Seq(SRA014231)/Homer	ASWTCCTGBT	0.01	-4.825	0.1586	407	13.87%	17790.7	12.36%	3
MYB99(MYB)/colamp-MYB99-DAP-Seq(GSE60143)/Homer	GGTAGGTG	0.01	-4.825	0.1586	530	18.06%	23565	16.37%	3
CBF3(AP2EREBP)/colamp-CBF3-DAP-Seq(GSE60143)/Homer	YNRCCGACATNN	0.01	-4.804	0.1586	468	15.95%	20654.6	14.35%	3
RBPJ:Ebox(?,bHLH)/Panc1-Rbpj1-ChIP-Seq(GSE47459)/Homer	GGGRAARRGRMCAGMTG	0.01	-4.744	0.1586	68	2.32%	2449.8	1.70%	3
ANAC047(NAC)/colamp-ANAC047-DAP-Seq(GSE60143)/Homer	WACACGTAACTT	0.01	-4.694	0.1587	1037	35.34%	47867.8	33.25%	3
Foxf1(Forkhead)/Lung-Foxf1-ChIP-Seq(GSE77951)/Homer	WWATRTAAACAN	0.01	-4.685	0.1587	1406	47.92%	65818.5	45.71%	3
bHLH122(bHLH)/col100-bHLH122-DAP-Seq(GSE60143)/Homer	NDDCAASTTGHHNWW	0.01	-4.656	0.1594	454	15.47%	20047.2	13.92%	3
NFIL3(bZIP)/HepG2-NFIL3-ChIP-Seq(Encode)/Homer	VTTACGTAAYNNNNN	1.00E-07	-16.44	1.00E-04	763	37.24%	45312.8	31.69%	10
TGA5(bZIP)/col-TGA5-DAP-Seq(GSE60143)/Homer	NNGATGACGTCATCN	1.00E-06	-15.23	1.00E-04	80	3.90%	2993.5	2.09%	10
Nr5a2(NR)/mES-Nr5a2-ChIP-Seq(GSE19019)/Homer	BTCAAGGTCA	1.00E-05	-13.78	3.00E-04	150	7.32%	6960.2	4.87%	10
CREB5(bZIP)/LNCaP-CREB5.V5-ChIP-Seq(GSE137775)/Homer	VVATGACGTCAT	1.00E-05	-13.1	5.00E-04	224	10.93%	11426.4	7.99%	10
NF1:FOXA1(CTF,Forkhead)/LNCAP-FOXA1-ChIP-Seq(GSE27824)/Homer	WNTGTTTRYTTTGGCA	1.00E-05	-12.78	6.00E-04	46	2.24%	1494	1.04%	10
TGA4(bZIP)/colamp-TGA4-DAP-Seq(GSE60143)/Homer	RTGACGTCAKCW	1.00E-05	-12.45	7.00E-04	215	10.49%	10993.1	7.69%	10
HLF(bZIP)/HSC-HLF.Flag-ChIP-Seq(GSE69817)/Homer	RTTATGYAAB	1.00E-04	-11.27	0.0018	838	40.90%	51947.1	36.33%	10
TEAD(TEA)/Fibroblast-PU.1-ChIP-Seq(Unpublished)/Homer	YCWGGAATGY	1.00E-04	-10.01	0.0056	295	14.40%	16445.5	11.50%	10
HIC1(Zf)/Treg-ZBTB29-ChIP-Seq(GSE99889)/Homer	TGCCAGCB	1.00E-04	-9.546	0.008	492	24.01%	29319	20.51%	10
Elk4(ETS)/Hela-Elk4-ChIP-Seq(GSE31477)/Homer	NRYTTCCGGY	0.001	-9.032	0.012	362	17.67%	20986.9	14.68%	10
At4g18890(BZR)/col-At4g18890-DAP-Seq(GSE60143)/Homer	NDBRCACGTGYR	0.001	-8.79	0.0139	153	7.47%	7893.1	5.52%	10
Atf1(bZIP)/K562-ATF1-ChIP-Seq(GSE31477)/Homer	GATGACGTCA	0.001	-8.659	0.0145	430	20.99%	25523.1	17.85%	10
TGA10(bZIP)/colamp-TGA10-DAP-Seq(GSE60143)/Homer	ATGACGTC	0.001	-8.58	0.0145	405	19.77%	23912.7	16.73%	10
bHLHE41(bHLH)/proB-Bhlhe41-ChIP-Seq(GSE93764)/Homer	KCACGTGMCN	0.001	-8.298	0.0179	694	33.87%	43252.1	30.25%	10
TGA6(bZIP)/colamp-TGA6-DAP-Seq(GSE60143)/Homer	TGACGTCABC	0.001	-8.165	0.0191	463	22.60%	27853.1	19.48%	10
SPCH(bHLH)/Seedling-SPCH-ChIP-Seq(GSE57497)/Homer	WNBCACGTGA	0.001	-7.871	0.024	624	30.45%	38694.8	27.06%	10
Oct4(POU,Homeobox)/mES-Oct4-ChIP-Seq(GSE11431)/Homer	ATTTGCATAW	0.001	-7.571	0.0305	421	20.55%	25284.2	17.68%	10
Pho4(bHLH)/Yeast-Pho4-ChIP-Seq(GSE29506)/Homer	AAGCACGTGBGD	0.001	-7.526	0.0305	135	6.59%	7034.5	4.92%	10
HSF7(HSF)/colamp-HSF7-DAP-Seq(GSE60143)/Homer	TTCTAGAAGCTTCTA	0.001	-7.521	0.0305	124	6.05%	6370	4.46%	10
Hoxb4(Homeobox)/ES-Hoxb4-ChIP-Seq(GSE34014)/Homer	TGATTRATGGCY	0.001	-7.193	0.0378	158	7.71%	8508.3	5.95%	10
CUC2(NAC)/colamp-CUC2-DAP-Seq(GSE60143)/Homer	TRCKTGTNNNWCAMG	0.001	-7.071	0.0407	264	12.88%	15225.6	10.65%	10
Unknown3/Arabidopsis-Promoters/Homer	AYTAAACCGG	0.001	-6.954	0.0437	195	9.52%	10869.2	7.60%	10
Fra1(bZIP)/BT549-Fra1-ChIP-Seq(GSE46166)/Homer	NNATGASTCATH	0.01	-6.827	0.0474	264	12.88%	15294.5	10.70%	10
NF1-halfsite(CTF)/LNCaP-NF1-ChIP-Seq(Unpublished)/Homer	YTGCCAAG	0.01	-6.766	0.0483	486	23.72%	29878.7	20.90%	10
TGA1(bZIP)/colamp-TGA1-DAP-Seq(GSE60143)/Homer	TGACGTCAKC	0.01	-6.763	0.0483	244	11.91%	14029.5	9.81%	10
Nur77(NR)/K562-NR4A1-ChIP-Seq(GSE31363)/Homer	TGACCTTTNCNT	0.01	-6.64	0.0506	91	4.44%	4547.4	3.18%	10
HSFC1(HSF)/col-HSFC1-DAP-Seq(GSE60143)/Homer	HTTCTAGAADCTTCT	0.01	-6.612	0.0506	108	5.27%	5568.7	3.89%	10
c-Myc(bHLH)/mES-cMyc-ChIP-Seq(GSE11431)/Homer	VVCCACGTGG	0.01	-6.553	0.0512	190	9.27%	10652.6	7.45%	10
Mef2a(MADS)/HL1-Mef2a.biotin-ChIP-Seq(GSE21529)/Homer	CYAAAAATAG	0.01	-6.509	0.0517	315	15.37%	18692.2	13.07%	10
At1g49010(MYBrelated)/col-At1g49010-DAP-Seq(GSE60143)/Homer	RGATAASNTT	0.01	-6.469	0.052	1153	56.27%	75729.9	52.97%	10
ABF1/SacCer-Promoters/Homer	CGTRNAAARTGA	0.01	-6.427	0.0525	374	18.25%	22584.3	15.80%	10
BATF(bZIP)/Th17-BATF-ChIP-Seq(GSE39756)/Homer	DATGASTCAT	0.01	-6.384	0.0531	263	12.84%	15359.8	10.74%	10
MNT(bHLH)/HepG2-MNT-ChIP-Seq(Encode)/Homer	DGCACACGTG	0.01	-6.375	0.0531	395	19.28%	23987.9	16.78%	10
At5g08520(MYBrelated)/colamp-At5g08520-DAP-Seq(GSE60143)/Homer	ADBSTTATCY	0.01	-6.258	0.0567	718	35.04%	45743.5	31.99%	10
TEAD1(TEAD)/HepG2-TEAD1-ChIP-Seq(Encode)/Homer	CYRCATTCCA	0.01	-6.157	0.0609	424	20.69%	25988.1	18.18%	10
Gata6(Zf)/HUG1N-GATA6-ChIP-Seq(GSE51936)/Homer	YCTTATCTBN	0.01	-6.03	0.0672	693	33.82%	44146.4	30.88%	10
Atf4(bZIP)/MEF-Atf4-ChIP-Seq(GSE35681)/Homer	MTGATGCAAT	0.01	-6.022	0.0672	260	12.69%	15276	10.68%	10
AT2G01818(PLATZ)/col-AT2G01818-DAP-Seq(GSE60143)/Homer	TCTAGAABSTTC	0.01	-6.006	0.0672	83	4.05%	4175.7	2.92%	10
GABPA(ETS)/Jurkat-GABPa-ChIP-Seq(GSE17954)/Homer	RACCGGAAGT	0.01	-5.919	0.0693	269	13.13%	15890.7	11.11%	10
Nr5a2(NR)/Pancreas-LRH1-ChIP-Seq(GSE34295)/Homer	BTCAAGGTCA	0.01	-5.828	0.074	182	8.88%	10330.1	7.23%	10
Unknown5/Drosophila-Promoters/Homer	GCTGATAASV	0.01	-5.73	0.0796	449	21.91%	27821.5	19.46%	10
ATHB33(ZFHD)/col-ATHB33-DAP-Seq(GSE60143)/Homer	NGTRATTAAK	0.01	-5.691	0.0808	1120	54.66%	73812	51.63%	10
At1g78700(BZR)/col-At1g78700-DAP-Seq(GSE60143)/Homer	NNNNCACGTGNNNNN	0.01	-5.676	0.0808	214	10.44%	12414.5	8.68%	10
CEBP(bZIP)/ThioMac-CEBPb-ChIP-Seq(GSE21512)/Homer	ATTGCGCAAC	0.01	-5.637	0.0815	690	33.67%	44129.8	30.87%	10
Atf3(bZIP)/GBM-ATF3-ChIP-Seq(GSE33912)/Homer	DATGASTCATHN	0.01	-5.633	0.0815	268	13.08%	15917	11.13%	10
SF1(NR)/H295R-Nr5a1-ChIP-Seq(GSE44220)/Homer	CAAGGHCANV	0.01	-5.485	0.0908	109	5.32%	5844.6	4.09%	10
PAX5(Paired,Homeobox),condensed/GM12878-PAX5-ChIP-Seq(GSE32465)/Homer	GTCACGCTCSCTGM	0.01	-5.448	0.0922	35	1.71%	1492.5	1.04%	10
AP-1(bZIP)/ThioMac-PU.1-ChIP-Seq(GSE21512)/Homer	VTGACTCATC	0.01	-5.405	0.0942	279	13.62%	16710	11.69%	10
FXR(NR),IR1/Liver-FXR-ChIP-Seq(Chong_et_al.)/Homer	AGGTCANTGACCTB	0.01	-5.386	0.0942	71	3.47%	3563.5	2.49%	10
At4g36780(BZR)/col-At4g36780-DAP-Seq(GSE60143)/Homer	NNNNNNCACGTGNNN	0.01	-5.352	0.0953	215	10.49%	12574.3	8.79%	10
TEAD3(TEA)/HepG2-TEAD3-ChIP-Seq(Encode)/Homer	TRCATTCCAG	0.01	-5.337	0.0953	497	24.26%	31205	21.83%	10
ERRg(NR)/Kidney-ESRRG-ChIP-Seq(GSE104905)/Homer	GTGACCTTGRVN	0.01	-5.324	0.0953	216	10.54%	12647.8	8.85%	10
Esrrb(NR)/mES-Esrrb-ChIP-Seq(GSE11431)/Homer	KTGACCTTGA	0.01	-5.218	0.1028	185	9.03%	10687.2	7.47%	10
OCT:OCT-short(POU,Homeobox)/NPC-OCT6-ChIP-Seq(GSE43916)/Homer	ATGCATWATGCATRW	0.01	-5.207	0.1028	772	37.68%	49955.3	34.94%	10
CUC1(NAC)/col-CUC1-DAP-Seq(GSE60143)/Homer	TACTTGTNNNACAAG	0.01	-5.18	0.1029	269	13.13%	16134.2	11.28%	10
Mef2b(MADS)/HEK293-Mef2b.V5-ChIP-Seq(GSE67450)/Homer	GCTATTTTTGGM	0.01	-5.178	0.1029	605	29.53%	38573.6	26.98%	10
TEAD4(TEA)/Tropoblast-Tead4-ChIP-Seq(GSE37350)/Homer	CCWGGAATGY	0.01	-5.13	0.1044	310	15.13%	18841.1	13.18%	10
MafA(bZIP)/Islet-MafA-ChIP-Seq(GSE30298)/Homer	TGCTGACTCA	0.01	-5.05	0.1112	240	11.71%	14288.8	9.99%	10
Atf2(bZIP)/3T3L1-Atf2-ChIP-Seq(GSE56872)/Homer	NRRTGACGTCAT	0.01	-5.037	0.1112	116	5.66%	6373.1	4.46%	10
NPAS(bHLH)/Liver-NPAS-ChIP-Seq(GSE39860)/Homer	NVCACGTG	0.01	-5.033	0.1112	680	33.19%	43750.8	30.60%	10
ELT-3(Gata)/cElegans-L1-ELT3-ChIP-Seq(modEncode)/Homer	AWTGATAAGA	0.01	-4.998	0.1113	445	21.72%	27866.8	19.49%	10
Elk1(ETS)/Hela-Elk1-ChIP-Seq(GSE31477)/Homer	HACTTCCGGY	0.01	-4.958	0.114	282	13.76%	17064	11.94%	10
ABF2(bZIP)/col-ABF2-DAP-Seq(GSE60143)/Homer	KGMCACGTGDCMHHH	0.01	-4.936	0.1147	132	6.44%	7398.1	5.17%	10
ANAC050(NAC)/colamp-ANAC050-DAP-Seq(GSE60143)/Homer	WNCTTGNNNNNCAAG	0.01	-4.777	0.1324	296	14.45%	18052.7	12.63%	10
CRF4(AP2EREBP)/colamp-CRF4-DAP-Seq(GSE60143)/Homer	CGCCGCCA	0.01	-4.772	0.1324	305	14.89%	18647.4	13.04%	10
Zelda(Zf)/Embryo-zld-ChIP-Seq(GSE65441)/Homer	KBCTACCTGW	0.01	-4.747	0.1324	179	8.74%	10439.6	7.30%	10
MYB39(MYB)/col-MYB39-DAP-Seq(GSE60143)/Homer	WWAARKTAGGTGRAA	0.001	-8.474	0.21	111	6.74%	6854.2	4.75%	4
CTCF(Zf)/CD4+-CTCF-ChIP-Seq(Barski_et_al.)/Homer	AYAGTGCCMYCTRGTGGCCA	0.001	-8.245	0.21	21	1.28%	754.3	0.52%	4
E2F4(E2F)/K562-E2F4-ChIP-Seq(GSE31477)/Homer	GGCGGGAAAH	0.001	-7.907	0.21	321	19.50%	23537.8	16.31%	4
PAX3:FKHR-fusion(Paired,Homeobox)/Rh4-PAX3:FKHR-ChIP-Seq(GSE19063)/Homer	ACCRTGACTAATTNN	0.001	-7.79	0.21	162	9.84%	10877.2	7.54%	4
MYB10(MYB)/col-MYB10-DAP-Seq(GSE60143)/Homer	YCCACCTACCHH	0.001	-7.75	0.21	147	8.93%	9729.7	6.74%	4
ATY19(MYB)/col-ATY19-DAP-Seq(GSE60143)/Homer	YYCACCWACCAT	0.001	-7.452	0.21	250	15.19%	17937.8	12.43%	4
Atf3(bZIP)/GBM-ATF3-ChIP-Seq(GSE33912)/Homer	DATGASTCATHN	0.001	-7.194	0.21	234	14.22%	16735.9	11.60%	4
MYB113(MYB)/col-MYB113-DAP-Seq(GSE60143)/Homer	HNDAWTCMGTTAYWN	0.001	-6.998	0.21	593	36.03%	46688.2	32.35%	4
Tbx20(T-box)/Heart-Tbx20-ChIP-Seq(GSE29636)/Homer	GGTGYTGACAGS	0.01	-6.724	0.21	65	3.95%	3804.1	2.64%	4
Fos(bZIP)/TSC-Fos-ChIP-Seq(GSE110950)/Homer	NDATGASTCAYN	0.01	-6.695	0.21	240	14.58%	17385	12.05%	4
Fra1(bZIP)/BT549-Fra1-ChIP-Seq(GSE46166)/Homer	NNATGASTCATH	0.01	-6.635	0.21	224	13.61%	16115.3	11.17%	4
RARa(NR)/K562-RARa-ChIP-Seq(Encode)/Homer	TTGAMCTTTG	0.01	-6.57	0.21	762	46.29%	61463.1	42.59%	4
PAX5(Paired,Homeobox)/GM12878-PAX5-ChIP-Seq(GSE32465)/Homer	GCAGCCAAGCRTGACH	0.01	-6.533	0.21	94	5.71%	5972.7	4.14%	4
AT5G63260(C3H)/col-AT5G63260-DAP-Seq(GSE60143)/Homer	RAAAAAGTRA	0.01	-6.438	0.21	1233	74.91%	103358.8	71.62%	4
BATF(bZIP)/Th17-BATF-ChIP-Seq(GSE39756)/Homer	DATGASTCAT	0.01	-6.145	0.21	224	13.61%	16282.7	11.28%	4
Gli2(Zf)/GM2-Gli2-ChIP-Chip(GSE112702)/Homer	YSTGGGTGGTCT	0.01	-5.964	0.21	24	1.46%	1097.8	0.76%	4
ETV1(ETS)/GIST48-ETV1-ChIP-Seq(GSE22441)/Homer	AACCGGAAGT	0.01	-5.948	0.21	309	18.77%	23304.5	16.15%	4
SPDEF(ETS)/VCaP-SPDEF-ChIP-Seq(SRA014231)/Homer	ASWTCCTGBT	0.01	-5.926	0.21	248	15.07%	18309	12.69%	4
MNT(bHLH)/HepG2-MNT-ChIP-Seq(Encode)/Homer	DGCACACGTG	0.01	-5.905	0.21	301	18.29%	22662.1	15.70%	4
WRKY26(WRKY)/colamp-WRKY26-DAP-Seq(GSE60143)/Homer	CGTTGACTWDKN	0.01	-5.787	0.21	232	14.09%	17059.5	11.82%	4
MYNN(Zf)/HEK293-MYNN.eGFP-ChIP-Seq(Encode)/Homer	TTCAAAWTAAAAGTC	0.01	-5.783	0.21	198	12.03%	14311.9	9.92%	4
PHV(HB)/col-PHV-DAP-Seq(GSE60143)/Homer	RTAATSATTA	0.01	-5.721	0.21	399	24.24%	30896.4	21.41%	4
MYB40(MYB)/col-MYB40-DAP-Seq(GSE60143)/Homer	TGGTAGGTRARA	0.01	-5.634	0.21	130	7.90%	8953.5	6.20%	4
BMAL1(bHLH)/Liver-Bmal1-ChIP-Seq(GSE39860)/Homer	GNCACGTG	0.01	-5.629	0.21	505	30.68%	39891	27.64%	4
BORIS(Zf)/K562-CTCFL-ChIP-Seq(GSE32465)/Homer	CNNBRGCGCCCCCTGSTGGC	0.01	-5.575	0.21	22	1.34%	1006.8	0.70%	4
Fosl2(bZIP)/3T3L1-Fosl2-ChIP-Seq(GSE56872)/Homer	NATGASTCABNN	0.01	-5.543	0.21	85	5.16%	5505.8	3.82%	4
ZNF165(Zf)/WHIM12-ZNF165-ChIP-Seq(GSE65937)/Homer	AAGGKGRCGCAGGCA	0.01	-5.423	0.21	14	0.85%	535.6	0.37%	4
REM16(ABI3VP1)/col-REM16-DAP-Seq(GSE60143)/Homer	DTTTTTSCCGSMAAA	0.01	-5.338	0.21	8	0.49%	221.1	0.15%	4
MYB51(MYB)/col-MYB51-DAP-Seq(GSE60143)/Homer	GGTAGGTG	0.01	-5.208	0.21	252	15.31%	18919.1	13.11%	4
LXRE(NR),DR4/RAW-LXRb.biotin-ChIP-Seq(GSE21512)/Homer	RGGTTACTANAGGTCA	0.01	-5.17	0.21	13	0.79%	495	0.34%	4
THRb(NR)/HepG2-THRb.Flag-ChIP-Seq(Encode)/Homer	GGTCACCTGAGGTCA	0.01	-5.141	0.21	50	3.04%	2983.1	2.07%	4
EWS:FLI1-fusion(ETS)/SK_N_MC-EWS:FLI1-ChIP-Seq(SRA014231)/Homer	VACAGGAAAT	0.01	-5.071	0.21	132	8.02%	9273.5	6.43%	4
Erra(NR)/HepG2-Erra-ChIP-Seq(GSE31477)/Homer	CAAAGGTCAG	0.01	-5.053	0.21	369	22.42%	28707.1	19.89%	4
Tbx5(T-box)/HL1-Tbx5.biotin-ChIP-Seq(GSE21529)/Homer	AGGTGTCA	0.01	-4.968	0.21	713	43.32%	58140.3	40.29%	4
JunB(bZIP)/DendriticCells-Junb-ChIP-Seq(GSE36099)/Homer	RATGASTCAT	0.01	-4.947	0.21	181	11.00%	13234	9.17%	4
Unknown3/Drosophila-Promoters/Homer	ACVAKCTGGCAGCGC	0.01	-4.919	0.21	25	1.52%	1265.6	0.88%	4
NFY(CCAAT)/Promoter/Homer	RGCCAATSRG	0.01	-4.913	0.21	329	19.99%	25429.5	17.62%	4
AP-1(bZIP)/ThioMac-PU.1-ChIP-Seq(GSE21512)/Homer	VTGACTCATC	0.01	-4.787	0.2207	232	14.09%	17452.8	12.09%	4
LMI1(HB)/colamp-LMI1-DAP-Seq(GSE60143)/Homer	AATTATTG	0.01	-4.743	0.2246	869	52.79%	71894.4	49.82%	4
Pax7(Paired,Homeobox),longest/Myoblast-Pax7-ChIP-Seq(GSE25064)/Homer	NTAATTDGCYAATTANNWWD	0.01	-4.74	0.2246	73	4.43%	4773.9	3.31%	4
HNF1b(Homeobox)/PDAC-HNF1B-ChIP-Seq(GSE64557)/Homer	GTTAATNATTAA	1.00E-05	-12.46	0.0039	396	10.41%	11635.5	8.30%	8
AT5G66940(C2C2dof)/col-AT5G66940-DAP-Seq(GSE60143)/Homer	NNHACTTTWT	1.00E-04	-11.06	0.0079	2347	61.68%	81778.4	58.31%	8
Hnf6b(Homeobox)/LNCaP-Hnf6b-ChIP-Seq(GSE106305)/Homer	TATTGAYY	1.00E-04	-10.91	0.0079	1507	39.61%	50926.4	36.31%	8
RORg(NR)/Liver-Rorc-ChIP-Seq(GSE101115)/Homer	WAABTAGGTCAV	1.00E-04	-9.897	0.0127	78	2.05%	1770.8	1.26%	8
HNF6(Homeobox)/Liver-Hnf6-ChIP-Seq(ERP000394)/Homer	NTATYGATCH	1.00E-04	-9.606	0.0135	1463	38.45%	49673.4	35.42%	8
HOXA2(Homeobox)/mES-Hoxa2-ChIP-Seq(Donaldson_et_al.)/Homer	GYCATCMATCAT	1.00E-04	-9.34	0.0147	152	3.99%	4057.5	2.89%	8
AS2(LOBAS2)/col-AS2-DAP-Seq(GSE60143)/Homer	CCGDAAWWHMCGSCG	0.001	-8.889	0.0198	230	6.04%	6612.2	4.71%	8
AT5G59990(C2C2COlike)/colamp-AT5G59990-DAP-Seq(GSE60143)/Homer	TCTCAACCGTTCATT	0.001	-8.561	0.0241	51	1.34%	1076.9	0.77%	8
Cux2(Homeobox)/Liver-Cux2-ChIP-Seq(GSE35985)/Homer	HNRAATCAAT	0.001	-8.539	0.0241	1301	34.19%	44113.1	31.45%	8
AT1G20910(ARID)/col-AT1G20910-DAP-Seq(GSE60143)/Homer	THAATTRAWN	0.001	-8.105	0.0304	2391	62.84%	84254.2	60.08%	8
Pax7(Paired,Homeobox),long/Myoblast-Pax7-ChIP-Seq(GSE25064)/Homer	TAATCHGATTAC	0.001	-7.957	0.032	93	2.44%	2344.8	1.67%	8
KLF14(Zf)/HEK293-KLF14.GFP-ChIP-Seq(GSE58341)/Homer	RGKGGGCGKGGC	0.001	-7.873	0.032	434	11.41%	13628	9.72%	8
AT3G52440(C2C2dof)/colamp-AT3G52440-DAP-Seq(GSE60143)/Homer	DTHACTTTTT	0.001	-7.815	0.032	2429	63.84%	85763.3	61.15%	8
HOXA1(Homeobox)/mES-Hoxa1-ChIP-Seq(SRP084292)/Homer	TGATKGATGR	0.001	-7.763	0.032	366	9.62%	11323.8	8.07%	8
Nrf2(bZIP)/Lymphoblast-Nrf2-ChIP-Seq(GSE37589)/Homer	HTGCTGAGTCAT	0.001	-7.563	0.0348	29	0.76%	528.6	0.38%	8
AT3G58630(Trihelix)/col-AT3G58630-DAP-Seq(GSE60143)/Homer	TCTCCGGCGA	0.001	-7.376	0.0394	315	8.28%	9658	6.89%	8
VRN1(ABI3VP1)/col-VRN1-DAP-Seq(GSE60143)/Homer	TTTTTTTTTT	0.001	-7.163	0.0459	337	8.86%	10439.3	7.44%	8
Pitx1(Homeobox)/Chicken-Pitx1-ChIP-Seq(GSE38910)/Homer	TAATCCCN	0.001	-7.074	0.0473	2836	74.53%	101298.1	72.23%	8
REM19(REM)/colamp-REM19-DAP-Seq(GSE60143)/Homer	AAAAAAAA	0.01	-6.779	0.0602	1317	34.61%	45218.7	32.24%	8
Zic2(Zf)/ESC-Zic2-ChIP-Seq(SRP197560)/Homer	CHCAGCRGGRGG	0.01	-6.768	0.0602	167	4.39%	4809.9	3.43%	8
Isl1(Homeobox)/Neuron-Isl1-ChIP-Seq(GSE31456)/Homer	CTAATKGV	0.01	-6.755	0.0602	1635	42.97%	56791.3	40.49%	8
At2g45680(TCP)/colamp-At2g45680-DAP-Seq(GSE60143)/Homer	GTGGGNCCCACNDND	0.01	-6.707	0.0602	17	0.45%	259.9	0.19%	8
CDF3(C2C2dof)/colamp-CDF3-DAP-Seq(GSE60143)/Homer	AAAAGTRM	0.01	-6.671	0.0602	1962	51.56%	68819.6	49.07%	8
At4g38000(C2C2dof)/col-At4g38000-DAP-Seq(GSE60143)/Homer	WWWTWACTTTTT	0.01	-6.642	0.0602	1704	44.78%	59353.5	42.32%	8
Six2(Homeobox)/NephronProgenitor-Six2-ChIP-Seq(GSE39837)/Homer	GWAAYHTGAKMC	0.01	-6.456	0.0632	975	25.62%	33005.7	23.53%	8
ZIM(C2C2gata)/col-ZIM-DAP-Seq(GSE60143)/Homer	ATCSRACGGTYRAGA	0.01	-6.353	0.0674	46	1.21%	1050.9	0.75%	8
LXRE(NR),DR4/RAW-LXRb.biotin-ChIP-Seq(GSE21512)/Homer	RGGTTACTANAGGTCA	0.01	-6.316	0.0674	23	0.60%	418.7	0.30%	8
DAG2(C2C2dof)/col-DAG2-DAP-Seq(GSE60143)/Homer	WWTTHACTTTTT	0.01	-6.187	0.0738	2025	53.22%	71315.2	50.85%	8
RUNX-AML(Runt)/CD4+-PolII-ChIP-Seq(Barski_et_al.)/Homer	GCTGTGGTTW	0.01	-6.145	0.0744	252	6.62%	7727.9	5.51%	8
PU.1(ETS)/ThioMac-PU.1-ChIP-Seq(GSE21512)/Homer	AGAGGAAGTG	0.01	-6.052	0.0789	189	4.97%	5628	4.01%	8
ATHB6(Homeobox)/Arabidopsis-HB6-ChIP-Seq(GSE80564)/Homer	CAATNATTBN	0.01	-6.041	0.0789	1331	34.98%	45971.4	32.78%	8
At2g41835(C2H2)/col-At2g41835-DAP-Seq(GSE60143)/Homer	TTTGAAAA	0.01	-6.026	0.0789	1030	27.07%	35110.3	25.03%	8
SeqBias: CG-repeat	CGCGCGCGCG	0.01	-5.869	0.0862	1606	42.21%	56044.3	39.96%	8
NF-E2(bZIP)/K562-NFE2-ChIP-Seq(GSE31477)/Homer	GATGACTCAGCA	0.01	-5.722	0.0969	28	0.74%	574.5	0.41%	8
HIF2a(bHLH)/785_O-HIF2a-ChIP-Seq(GSE34871)/Homer	GCACGTACCC	0.01	-5.657	0.1004	816	21.45%	27563.4	19.65%	8
RORa(NR)/Liver-Rora-ChIP-Seq(GSE101115)/Homer	AAWCTAGGTCARDNN	0.01	-5.593	0.1041	83	2.18%	2231.1	1.59%	8
ZFX(Zf)/mES-Zfx-ChIP-Seq(GSE11431)/Homer	AGGCCTRG	0.01	-5.572	0.1041	351	9.22%	11217.8	8.00%	8
SeqBias: TA-repeat	TATATATATA	0.01	-5.571	0.1041	3119	81.97%	112518.8	80.23%	8
Tbx20(T-box)/Heart-Tbx20-ChIP-Seq(GSE29636)/Homer	GGTGYTGACAGS	0.01	-5.564	0.1041	123	3.23%	3517.7	2.51%	8
AT5G63260(C3H)/col-AT5G63260-DAP-Seq(GSE60143)/Homer	RAAAAAGTRA	0.01	-5.517	0.1041	2429	63.84%	86551.6	61.71%	8
COG1(C2C2dof)/col-COG1-DAP-Seq(GSE60143)/Homer	DAAAAAGTGA	0.01	-5.451	0.1053	1851	48.65%	65183.9	46.48%	8
HIF-1a(bHLH)/MCF7-HIF1a-ChIP-Seq(GSE28352)/Homer	TACGTGCV	0.01	-5.401	0.1081	606	15.93%	20179	14.39%	8
ATHB7(Homeobox)/col-ATHB7-DAP-Seq(GSE60143)/Homer	AATGATTG	0.01	-5.376	0.1083	1179	30.99%	40700	29.02%	8
RUNX(Runt)/HPC7-Runx1-ChIP-Seq(GSE22178)/Homer	SAAACCACAG	0.01	-5.287	0.1156	327	8.59%	10447.8	7.45%	8
WRKY40(WRKY)/colamp-WRKY40-DAP-Seq(GSE60143)/Homer	AHWAGTCAAC	0.01	-5.034	0.1456	476	12.51%	15696.7	11.19%	8
Sp5(Zf)/mES-Sp5.Flag-ChIP-Seq(GSE72989)/Homer	RGKGGGCGGAGC	0.01	-5.025	0.1456	261	6.86%	8229.2	5.87%	8
Tbx21(T-box)/GM12878-TBX21-ChIP-Seq(Encode)/Homer	AGGTGTGAAA	0.01	-4.949	0.1517	655	17.21%	22044.6	15.72%	8
CES-1(Homeobox)/cElegans-L1-CES1-ChIP-Seq(modEncode)/Homer	AAATTSAATTTN	0.01	-4.914	0.1538	1207	31.72%	41883.8	29.86%	8
NFAT:AP1(RHD,bZIP)/Jurkat-NFATC1-ChIP-Seq(Jolma_et_al.)/Homer	SARTGGAAAAWRTGAGTCAB	0.01	-4.859	0.1592	121	3.18%	3537.8	2.52%	8
Phox2b(Homeobox)/CLBGA-PHOX2B-ChIP-Seq(GSE90683)/Homer	TTAATTNAATTA	0.01	-4.798	0.1658	592	15.56%	19853	14.16%	8
ETV1(ETS)/GIST48-ETV1-ChIP-Seq(GSE22441)/Homer	AACCGGAAGT	0.01	-4.754	0.17	770	20.24%	26204.8	18.68%	8
Tbox:Smad(T-box,MAD)/ESCd5-Smad2_3-ChIP-Seq(GSE29422)/Homer	AGGTGHCAGACA	1.00E-06	-15.69	2.00E-04	44	3.39%	1984.6	1.39%	7
KLF1(Zf)/HUDEP2-KLF1-CutnRun(GSE136251)/Homer	VDGGGYGGGGCY	1.00E-04	-10.71	0.0112	54	4.16%	3216.6	2.25%	7
ANAC046(NAC)/colamp-ANAC046-DAP-Seq(GSE60143)/Homer	ACACGYWAYC	1.00E-04	-10.08	0.014	848	65.28%	85697.1	59.91%	7
KLF5(Zf)/LoVo-KLF5-ChIP-Seq(GSE49402)/Homer	DGGGYGKGGC	1.00E-04	-9.435	0.0201	87	6.70%	6236.3	4.36%	7
HNF6(Homeobox)/Liver-Hnf6-ChIP-Seq(ERP000394)/Homer	NTATYGATCH	0.001	-8.994	0.025	574	44.19%	55976.8	39.13%	7
Sp1(Zf)/Promoter/Homer	GGCCCCGCCCCC	0.001	-8.758	0.0264	14	1.08%	469.9	0.33%	7
ETS1(ETS)/Jurkat-ETS1-ChIP-Seq(GSE17954)/Homer	ACAGGAAGTG	0.001	-8.338	0.0344	208	16.01%	18072.8	12.63%	7
KLF6(Zf)/PDAC-KLF6-ChIP-Seq(GSE64557)/Homer	MKGGGYGTGGCC	0.001	-8.302	0.0344	68	5.23%	4758	3.33%	7
EHF(ETS)/LoVo-EHF-ChIP-Seq(GSE49402)/Homer	AVCAGGAAGT	0.001	-8.284	0.0344	304	23.40%	27810.3	19.44%	7
TEAD4(TEA)/Tropoblast-Tead4-ChIP-Seq(GSE37350)/Homer	CCWGGAATGY	0.001	-8.222	0.0344	218	16.78%	19110.2	13.36%	7
Bcl6(Zf)/Liver-Bcl6-ChIP-Seq(GSE31578)/Homer	NNNCTTTCCAGGAAA	0.001	-8.059	0.0344	279	21.48%	25342	17.72%	7
AP-2alpha(AP2)/Hela-AP2alpha-ChIP-Seq(GSE31477)/Homer	ATGCCCTGAGGC	0.001	-7.903	0.0344	54	4.16%	3607.2	2.52%	7
AT5G23930(mTERF)/col-AT5G23930-DAP-Seq(GSE60143)/Homer	GGCGGCTG	0.001	-7.392	0.0477	319	24.56%	29744.2	20.79%	7
Egr1(Zf)/K562-Egr1-ChIP-Seq(GSE32465)/Homer	TGCGTGGGYG	0.001	-7.179	0.0548	98	7.54%	7733.8	5.41%	7
OCT:OCT(POU,Homeobox)/NPC-Brn1-ChIP-Seq(GSE35496)/Homer	ATGAATATTCATGAG	0.001	-7.107	0.0549	15	1.15%	622.2	0.43%	7
DREB19(AP2EREBP)/colamp-DREB19-DAP-Seq(GSE60143)/Homer	AATGTCGGTK	0.001	-7.086	0.0549	208	16.01%	18523.8	12.95%	7
TEAD1(TEAD)/HepG2-TEAD1-ChIP-Seq(Encode)/Homer	CYRCATTCCA	0.001	-7.074	0.0549	285	21.94%	26373.8	18.44%	7
ANAC045(NAC)/col-ANAC045-DAP-Seq(GSE60143)/Homer	DNCKTVNNNNNNAMG	0.001	-7.057	0.0549	584	44.96%	58087.7	40.61%	7
NFIL3(bZIP)/HepG2-NFIL3-ChIP-Seq(Encode)/Homer	VTTACGTAAYNNNNN	0.001	-7.055	0.0549	464	35.72%	45173.7	31.58%	7
HLF(bZIP)/HSC-HLF.Flag-ChIP-Seq(GSE69817)/Homer	RTTATGYAAB	0.001	-7.016	0.0549	528	40.65%	52055.9	36.39%	7
ANAC070(NAC)/colamp-ANAC070-DAP-Seq(GSE60143)/Homer	CTTRHDNHNBAAGHW	0.01	-6.719	0.0579	516	39.72%	50931.8	35.61%	7
TGA3(bZIP)/colamp-TGA3-DAP-Seq(GSE60143)/Homer	WTGATGACGTCATCW	0.01	-6.68	0.0579	23	1.77%	1228.8	0.86%	7
PRDM10(Zf)/HEK293-PRDM10.eGFP-ChIP-Seq(Encode)/Homer	TGGTACATTCCA	0.01	-6.677	0.0579	82	6.31%	6359.9	4.45%	7
JunD(bZIP)/K562-JunD-ChIP-Seq/Homer	ATGACGTCATCN	0.01	-6.626	0.0579	29	2.23%	1702.6	1.19%	7
ERG(ETS)/VCaP-ERG-ChIP-Seq(GSE14097)/Homer	ACAGGAAGTG	0.01	-6.576	0.0579	248	19.09%	22792.4	15.93%	7
HY5(bZIP)/colamp-HY5-DAP-Seq(GSE60143)/Homer	RRTSACGTSD	0.01	-6.557	0.0579	469	36.10%	45981.6	32.15%	7
IBL1(bHLH)/Seedling-IBL1-ChIP-Seq(GSE51120)/Homer	CACGTGCC	0.01	-6.501	0.0579	505	38.88%	49873.6	34.87%	7
TEAD3(TEA)/HepG2-TEAD3-ChIP-Seq(Encode)/Homer	TRCATTCCAG	0.01	-6.485	0.0579	335	25.79%	31842.5	22.26%	7
VND6(NAC)/col-VND6-DAP-Seq(GSE60143)/Homer	DCTTNHTTTTYAMGY	0.01	-6.44	0.0579	421	32.41%	40931.8	28.62%	7
ANAC057(NAC)/colamp-ANAC057-DAP-Seq(GSE60143)/Homer	DVCKTGNNNNNCAMG	0.01	-6.437	0.0579	284	21.86%	26560.8	18.57%	7
ELF3(ETS)/PDAC-ELF3-ChIP-Seq(GSE64557)/Homer	ANCAGGAAGT	0.01	-6.431	0.0579	159	12.24%	13866.4	9.69%	7
bZIP48(bZIP)/colamp-bZIP48-DAP-Seq(GSE60143)/Homer	DDWWKVTSACGTGGC	0.01	-6.395	0.0579	134	10.32%	11414.1	7.98%	7
SPCH(bHLH)/Seedling-SPCH-ChIP-Seq(GSE57497)/Homer	WNBCACGTGA	0.01	-6.383	0.0579	386	29.72%	37255.2	26.05%	7
HIF-1b(HLH)/T47D-HIF1b-ChIP-Seq(GSE59937)/Homer	RTACGTGC	0.01	-6.288	0.0579	590	45.42%	59194.7	41.38%	7
p63(p53)/Keratinocyte-p63-ChIP-Seq(GSE17611)/Homer	NNDRCATGYCYNRRCATGYH	0.01	-6.164	0.0605	67	5.16%	5090	3.56%	7
ANAC016(NAC)/col-ANAC016-DAP-Seq(GSE60143)/Homer	WNCTTGNNNNNCAMG	0.01	-6.057	0.0654	280	21.56%	26327.9	18.41%	7
WUS1(Homeobox)/colamp-WUS1-DAP-Seq(GSE60143)/Homer	CAWTCATTCA	0.01	-5.945	0.0712	200	15.40%	18170	12.70%	7
NAP(NAC)/col-NAP-DAP-Seq(GSE60143)/Homer	ARGTTACGTRTN	0.01	-5.901	0.0724	655	50.42%	66539.8	46.52%	7
CRE(bZIP)/Promoter/Homer	CSGTGACGTCAC	0.01	-5.795	0.0785	74	5.70%	5824.1	4.07%	7
HNF4a(NR),DR1/HepG2-HNF4a-ChIP-Seq(GSE25021)/Homer	CARRGKBCAAAGTYCA	0.01	-5.785	0.0785	81	6.24%	6485.9	4.53%	7
bHLH157(bHLH)/col-bHLH157-DAP-Seq(GSE60143)/Homer	KACACGTCTCTY	0.01	-5.686	0.0832	144	11.09%	12643.1	8.84%	7
TEAD2(TEA)/Py2T-Tead2-ChIP-Seq(GSE55709)/Homer	CCWGGAATGY	0.01	-5.662	0.0833	126	9.70%	10871.4	7.60%	7
DREB2(AP2EREBP)/col-DREB2-DAP-Seq(GSE60143)/Homer	TMACCGACATWA	0.01	-5.65	0.0833	172	13.24%	15459.1	10.81%	7
PIF5ox(bHLH)/Arabidopsis-PIF5ox-ChIP-Seq(GSE35062)/Homer	BCACGTGVDN	0.01	-5.635	0.0833	239	18.40%	22294.9	15.59%	7
NPAS2(bHLH)/Liver-NPAS2-ChIP-Seq(GSE39860)/Homer	KCCACGTGAC	0.01	-5.622	0.0833	256	19.71%	24054	16.82%	7
PAX5(Paired,Homeobox),condensed/GM12878-PAX5-ChIP-Seq(GSE32465)/Homer	GTCACGCTCSCTGM	0.01	-5.537	0.0861	25	1.92%	1511.3	1.06%	7
Rfx6(HTH)/Min6b1-Rfx6.HA-ChIP-Seq(GSE62844)/Homer	TGTTKCCTAGCAACM	0.01	-5.497	0.0877	164	12.63%	14715.2	10.29%	7
Hnf6b(Homeobox)/LNCaP-Hnf6b-ChIP-Seq(GSE106305)/Homer	TATTGAYY	0.01	-5.409	0.0939	609	46.88%	61829.8	43.23%	7
At3g24120(G2like)/col-At3g24120-DAP-Seq(GSE60143)/Homer	NWWAGMATMW	0.01	-5.346	0.0979	1033	79.52%	109367.9	76.46%	7
IRF8(IRF)/BMDM-IRF8-ChIP-Seq(GSE77884)/Homer	GRAASTGAAAST	0.01	-5.302	0.1003	120	9.24%	10403.9	7.27%	7
ANAC028(NAC)/col-ANAC028-DAP-Seq(GSE60143)/Homer	WRCTTGNNNNNCAAG	0.01	-5.276	0.1008	251	19.32%	23708.6	16.57%	7
GBF6(bZIP)/colamp-GBF6-DAP-Seq(GSE60143)/Homer	WWTGMCACGTCABCW	0.01	-5.183	0.1086	100	7.70%	8482.9	5.93%	7
HAP3(CCAATHAP3)/col-HAP3-DAP-Seq(GSE60143)/Homer	TGATGGAW	0.01	-5.079	0.1182	115	8.85%	9987.5	6.98%	7
Unknown1(NR/Ini-like)/Drosophila-Promoters/Homer	MYGGTCACACTG	0.01	-4.85	0.1458	33	2.54%	2287.9	1.60%	7
AT1G04880(ARID)/colamp-AT1G04880-DAP-Seq(GSE60143)/Homer	AAACTATATADTATA	0.01	-4.834	0.1458	197	15.17%	18357.2	12.83%	7
ATY13(MYB)/col-ATY13-DAP-Seq(GSE60143)/Homer	YYYAACYRHH	0.01	-4.798	0.1481	853	65.67%	89265.4	62.41%	7
ANAC011(NAC)/col-ANAC011-DAP-Seq(GSE60143)/Homer	TDCTTGYRNNDCAAG	0.01	-4.789	0.1481	109	8.39%	9496.9	6.64%	7
GBF5(bZIP)/colamp-GBF5-DAP-Seq(GSE60143)/Homer	WKNWSACGTGGCAWN	0.01	-4.714	0.1555	116	8.93%	10216.9	7.14%	7
Unknown2/Drosophila-Promoters/Homer	CATCMCTA	0.01	-4.701	0.1555	185	14.24%	17190.5	12.02%	7
BIM3(bHLH)/col-BIM3-DAP-Seq(GSE60143)/Homer	TWVTCACGTGAB	0.01	-4.689	0.1555	63	4.85%	5068.9	3.54%	7
AT5G45580(G2like)/colamp-AT5G45580-DAP-Seq(GSE60143)/Homer	ADRGAATCTH	0.01	-4.66	0.1562	693	53.35%	71577.9	50.04%	7
NFAT(RHD)/Jurkat-NFATC1-ChIP-Seq(Jolma_et_al.)/Homer	ATTTTCCATT	0.01	-4.651	0.1562	329	25.33%	32224.4	22.53%	7
LBD2(LOBAS2)/colamp-LBD2-DAP-Seq(GSE60143)/Homer	TCCGAWTTTTTCGGN	0.01	-4.646	0.1562	307	23.63%	29906.1	20.91%	7
Mef2a(MADS)/HL1-Mef2a.biotin-ChIP-Seq(GSE21529)/Homer	CYAAAAATAG	0.001	-8.885	0.1392	236	14.36%	15847	11.37%	5
RLR1?/SacCer-Promoters/Homer	WTTTTCYYTTTT	0.001	-8.467	0.1392	461	28.04%	33746	24.21%	5
RBFox2(?)/Heart-RBFox2-CLIP-Seq(GSE57926)/Homer	TGCATGCA	0.001	-7.981	0.1392	651	39.60%	49502.3	35.51%	5
ZML2(C2C2gata)/col-ZML2-DAP-Seq(GSE60143)/Homer	CATCATCATC	0.001	-7.358	0.1603	137	8.33%	8757.6	6.28%	5
THRb(NR)/HepG2-THRb.Flag-ChIP-Seq(Encode)/Homer	GGTCACCTGAGGTCA	0.001	-7.111	0.1642	64	3.89%	3551.4	2.55%	5
CES-1(Homeobox)/cElegans-L1-CES1-ChIP-Seq(modEncode)/Homer	AAATTSAATTTN	0.001	-7.106	0.1642	573	34.85%	43459.6	31.17%	5
DLX2(Homeobox)/BasalGanglia-Dlx2-ChIP-seq(GSE124936)/Homer	NNNTAATTAS	0.01	-6.745	0.1692	918	55.84%	72558.2	52.04%	5
Hnf6b(Homeobox)/LNCaP-Hnf6b-ChIP-Seq(GSE106305)/Homer	TATTGAYY	0.01	-6.398	0.2093	674	41.00%	52175.5	37.42%	5
bZIP68(bZIP)/col-bZIP68-DAP-Seq(GSE60143)/Homer	WGCCACGTGK	0.01	-6.147	0.2393	205	12.47%	14267.3	10.23%	5
Mef2d(MADS)/Retina-Mef2d-ChIP-Seq(GSE61391)/Homer	GCTATTTTTAGC	0.01	-6.145	0.2393	148	9.00%	9886.2	7.09%	5
At3g24120(G2like)/col-At3g24120-DAP-Seq(GSE60143)/Homer	NWWAGMATMW	0.01	-6.135	0.2393	1239	75.36%	100655.3	72.20%	5
THRb(NR)/Liver-NR1A2-ChIP-Seq(GSE52613)/Homer	TRAGGTCA	0.01	-6.084	0.2393	733	44.59%	57274.7	41.08%	5
GATA(Zf),IR4/iTreg-Gata3-ChIP-Seq(GSE20898)/Homer	NAGATWNBNATCTNN	0.01	-5.987	0.2393	51	3.10%	2824.3	2.03%	5
Sox15(HMG)/CPA-Sox15-ChIP-Seq(GSE62909)/Homer	RAACAATGGN	0.01	-5.935	0.2393	407	24.76%	30434.5	21.83%	5
AARE(HLH)/mES-cMyc-ChIP-Seq/Homer	GATTGCATCA	0.01	-5.644	0.2393	63	3.83%	3717.2	2.67%	5
ANAC079(NAC)/colamp-ANAC079-DAP-Seq(GSE60143)/Homer	TACACGCAACCT	0.01	-5.576	0.2393	328	19.95%	24217.4	17.37%	5
HOXA9(Homeobox)/HSC-Hoxa9-ChIP-Seq(GSE33509)/Homer	GGCCATAAATCA	0.01	-5.528	0.2393	412	25.06%	31030.2	22.26%	5
THRa(NR)/C17.2-THRa-ChIP-Seq(GSE38347)/Homer	GGTCANYTGAGGWCA	0.01	-5.518	0.2393	45	2.74%	2481.1	1.78%	5
DPL-1(E2F)/cElegans-Adult-ChIP-Seq(modEncode)/Homer	TAGCGCGC	0.01	-5.505	0.2393	792	48.18%	62561	44.87%	5
Sox4(HMG)/proB-Sox4-ChIP-Seq(GSE50066)/Homer	YCTTTGTTCC	0.01	-5.457	0.2393	304	18.49%	22343.6	16.03%	5
DLX5(Homeobox)/BasalGanglia-Dlx5-ChIP-seq(GSE124936)/Homer	SSTAATTA	0.01	-5.45	0.2393	633	38.50%	49269.1	35.34%	5
RARa(NR)/K562-RARa-ChIP-Seq(Encode)/Homer	TTGAMCTTTG	0.01	-5.418	0.2393	695	42.27%	54462.1	39.06%	5
Nr5a2(NR)/mES-Nr5a2-ChIP-Seq(GSE19019)/Homer	BTCAAGGTCA	0.01	-5.411	0.2393	117	7.12%	7736.5	5.55%	5
At5g52660(MYBrelated)/colamp-At5g52660-DAP-Seq(GSE60143)/Homer	HAAAAATATCTW	0.01	-5.41	0.2393	360	21.90%	26869.6	19.27%	5
LHX9(Homeobox)/Hct116-LHX9.V5-ChIP-Seq(GSE116822)/Homer	NGCTAATTAG	0.01	-5.399	0.2393	750	45.62%	59086.6	42.38%	5
BZR1(BZR)/col-BZR1-DAP-Seq(GSE60143)/Homer	NNCRCACGTGCG	0.01	-5.377	0.2393	83	5.05%	5213.1	3.74%	5
AT5G45580(G2like)/colamp-AT5G45580-DAP-Seq(GSE60143)/Homer	ADRGAATCTH	0.01	-5.355	0.2393	800	48.66%	63324.1	45.42%	5
Dlx3(Homeobox)/Kerainocytes-Dlx3-ChIP-Seq(GSE89884)/Homer	NDGTAATTAC	0.01	-5.285	0.2393	587	35.71%	45539.6	32.66%	5
CDX4(Homeobox)/ZebrafishEmbryos-Cdx4.Myc-ChIP-Seq(GSE48254)/Homer	NGYCATAAAWCH	0.01	-5.245	0.2393	640	38.93%	49968.4	35.84%	5
FUS3(ABI3VP1)/col-FUS3-DAP-Seq(GSE60143)/Homer	DNNWTNTGCATGKNN	0.01	-5.172	0.2393	321	19.53%	23832.6	17.09%	5
Sox17(HMG)/Endoderm-Sox17-ChIP-Seq(GSE61475)/Homer	CCATTGTTYB	0.01	-5.148	0.2393	309	18.80%	22878.5	16.41%	5
ABI5(bZIP)/col-ABI5-DAP-Seq(GSE60143)/Homer	GCCACGTG	0.01	-5.14	0.2393	212	12.90%	15162.6	10.88%	5
TAGL1(MADS)/Tomato-TAGL1-ChIP-Seq(GSE116581)/Homer	CCAAAAATRG	0.01	-5.102	0.2393	424	25.79%	32218.4	23.11%	5
KANADI1(Myb)/Seedling-KAN1-ChIP-Seq(GSE48081)/Homer	ARGAATAWWN	0.01	-5.015	0.2393	804	48.91%	63866.6	45.81%	5
MYNN(Zf)/HEK293-MYNN.eGFP-ChIP-Seq(Encode)/Homer	TTCAAAWTAAAAGTC	0.01	-4.971	0.2393	159	9.67%	11079.7	7.95%	5
At5g29000(G2like)/col-At5g29000-DAP-Seq(GSE60143)/Homer	RGAATATTCYHH	0.01	-4.944	0.2393	204	12.41%	14605.7	10.48%	5
Nanog(Homeobox)/mES-Nanog-ChIP-Seq(GSE11724)/Homer	RGCCATTAAC	0.01	-4.837	0.2393	1255	76.34%	102746.4	73.70%	5
Arnt:Ahr(bHLH)/MCF7-Arnt-ChIP-Seq(Lo_et_al.)/Homer	TBGCACGCAA	0.01	-4.812	0.2393	482	29.32%	37127.8	26.63%	5
bZIP53(bZIP)/colamp-bZIP53-DAP-Seq(GSE60143)/Homer	NDNHSACGTGKMNNN	0.01	-4.783	0.2393	198	12.04%	14193.4	10.18%	5
ZNF7(Zf)/HepG2-ZNF7.Flag-ChIP-Seq(Encode)/Homer	CTGCCWVCTTTTRTA	0.01	-4.751	0.2393	197	11.98%	14126.7	10.13%	5
RUNX(Runt)/HPC7-Runx1-ChIP-Seq(GSE22178)/Homer	SAAACCACAG	0.01	-4.729	0.2393	147	8.94%	10228.5	7.34%	5
VRN1(ABI3VP1)/col-VRN1-DAP-Seq(GSE60143)/Homer	TTTTTTTTTT	0.01	-4.713	0.2393	157	9.55%	11009.8	7.90%	5
Lhx3(Homeobox)/Neuron-Lhx3-ChIP-Seq(GSE31456)/Homer	ADBTAATTAR	0.01	-4.704	0.2393	913	55.54%	73305.5	52.58%	5
ATHB23(ZFHD)/col-ATHB23-DAP-Seq(GSE60143)/Homer	HTAATTARNN	0.01	-4.623	0.2393	647	39.36%	50923.6	36.53%	5
AP-2gamma(AP2)/MCF7-TFAP2C-ChIP-Seq(GSE21234)/Homer	SCCTSAGGSCAW	1.00E-04	-9.661	0.0641	79	6.52%	5905	4.12%	2
HNF1b(Homeobox)/PDAC-HNF1B-ChIP-Seq(GSE64557)/Homer	GTTAATNATTAA	1.00E-04	-9.656	0.0641	167	13.79%	14695	10.25%	2
Nur77(NR)/K562-NR4A1-ChIP-Seq(GSE31363)/Homer	TGACCTTTNCNT	0.001	-9.129	0.0641	63	5.20%	4504.6	3.14%	2
CEBP(bZIP)/ThioMac-CEBPb-ChIP-Seq(GSE21512)/Homer	ATTGCGCAAC	0.001	-8.624	0.0641	425	35.09%	43383.4	30.26%	2
NFkB-p50,p52(RHD)/Monocyte-p50-ChIP-Chip(Schreiber_et_al.)/Homer	GGGGGAATCCCC	0.001	-8.128	0.0641	17	1.40%	741.1	0.52%	2
ZNF519(Zf)/HEK293-ZNF519.GFP-ChIP-Seq(GSE58341)/Homer	GAGSCCGAGC	0.001	-7.733	0.0734	51	4.21%	3633.8	2.53%	2
WRKY17(WRKY)/colamp-WRKY17-DAP-Seq(GSE60143)/Homer	GCGTTGACTTTT	0.001	-7.234	0.1037	14	1.16%	591	0.41%	2
PHV(HB)/col-PHV-DAP-Seq(GSE60143)/Homer	RTAATSATTA	0.01	-6.88	0.1292	270	22.30%	26827.6	18.71%	2
ZNF692(Zf)/HEK293-ZNF692.GFP-ChIP-Seq(GSE58341)/Homer	GTGGGCCCCA	0.01	-6.817	0.1292	11	0.91%	415.9	0.29%	2
EAR2(NR)/K562-NR2F6-ChIP-Seq(Encode)/Homer	NRBCARRGGTCA	0.01	-6.779	0.1292	159	13.13%	14794.1	10.32%	2
Hoxb4(Homeobox)/ES-Hoxb4-ChIP-Seq(GSE34014)/Homer	TGATTRATGGCY	0.01	-6.608	0.1292	98	8.09%	8478.2	5.91%	2
AGL63(MADS)/col-AGL63-DAP-Seq(GSE60143)/Homer	TTCCAAWWWTGG	0.01	-6.539	0.1292	306	25.27%	31004	21.63%	2
Unknown-ESC-element(?)/mES-Nanog-ChIP-Seq(GSE11724)/Homer	CACAGCAGGGGG	0.01	-6.486	0.1292	55	4.54%	4236.6	2.96%	2
SPL9(SBP)/colamp-SPL9-DAP-Seq(GSE60143)/Homer	BTGTACTT	0.01	-6.209	0.1445	777	64.16%	86126	60.08%	2
AT5G59990(C2C2COlike)/colamp-AT5G59990-DAP-Seq(GSE60143)/Homer	TCTCAACCGTTCATT	0.01	-5.852	0.1927	19	1.57%	1081.3	0.75%	2
GFX(?)/Promoter/Homer	ATTCTCGCGAGA	0.01	-5.779	0.1944	28	2.31%	1856.3	1.29%	2
ATHB15(HB)/col-ATHB15-DAP-Seq(GSE60143)/Homer	GYAATSATTA	0.01	-5.753	0.1944	227	18.74%	22611.1	15.77%	2
SPL11(SBP)/col100-SPL11-DAP-Seq(GSE60143)/Homer	YTGTACTTBH	0.01	-5.698	0.1944	284	23.45%	28982.9	20.22%	2
HDG7(HB)/col-HDG7-DAP-Seq(GSE60143)/Homer	WGCATTTAATGC	0.01	-5.665	0.1944	120	9.91%	11062.6	7.72%	2
RXR(NR),DR1/3T3L1-RXR-ChIP-Seq(GSE13511)/Homer	TAGGGCAAAGGTCA	0.01	-5.523	0.2008	106	8.75%	9639.8	6.72%	2
Mef2c(MADS)/GM12878-Mef2c-ChIP-Seq(GSE32465)/Homer	DCYAAAAATAGM	0.01	-5.497	0.2008	255	21.06%	25848.4	18.03%	2
ATHB7(Homeobox)/col-ATHB7-DAP-Seq(GSE60143)/Homer	AATGATTG	0.01	-5.455	0.2008	465	38.40%	49774	34.72%	2
SPL15(SBP)/colamp-SPL15-DAP-Seq(GSE60143)/Homer	WDWMMGTACADW	0.01	-5.44	0.2008	675	55.74%	74428.2	51.92%	2
SVP(MADS)/col-SVP-DAP-Seq(GSE60143)/Homer	ANTTWCCHAATTTGG	0.01	-5.323	0.2045	220	18.17%	22050.9	15.38%	2
REM19(REM)/colamp-REM19-DAP-Seq(GSE60143)/Homer	AAAAAAAA	0.01	-5.311	0.2045	486	40.13%	52305.1	36.49%	2
Nr5a2(NR)/mES-Nr5a2-ChIP-Seq(GSE19019)/Homer	BTCAAGGTCA	0.01	-5.302	0.2045	84	6.94%	7424.6	5.18%	2
AT5G22990(C2H2)/col-AT5G22990-DAP-Seq(GSE60143)/Homer	WCGAHDTCGWHN	0.01	-5.284	0.2045	309	25.52%	32029.5	22.34%	2
Zfp57(Zf)/H1-ZFP57.HA-ChIP-Seq(GSE115387)/Homer	NANTGCSGCA	0.01	-5.192	0.2045	209	17.26%	20900.9	14.58%	2
NeuroD1(bHLH)/Islet-NeuroD1-ChIP-Seq(GSE30298)/Homer	GCCATCTGTT	0.01	-5.191	0.2045	119	9.83%	11128.4	7.76%	2
STZ(C2H2)/colamp-STZ-DAP-Seq(GSE60143)/Homer	HNBTCACT	0.01	-5.131	0.2045	1016	83.90%	116201.4	81.06%	2
Mef2b(MADS)/HEK293-Mef2b.V5-ChIP-Seq(GSE67450)/Homer	GCTATTTTTGGM	0.01	-5.084	0.2045	357	29.48%	37602.6	26.23%	2
Zic3(Zf)/mES-Zic3-ChIP-Seq(GSE37889)/Homer	GGCCYCCTGCTGDGH	0.01	-4.924	0.2286	51	4.21%	4186.5	2.92%	2
Unknown5/Drosophila-Promoters/Homer	GCTGATAASV	0.01	-4.743	0.2657	265	21.88%	27389	19.11%	2
Rfx6(HTH)/Min6b1-Rfx6.HA-ChIP-Seq(GSE62844)/Homer	TGTTKCCTAGCAACM	0.01	-4.609	0.2949	154	12.72%	15143.7	10.56%	2
FHY3(FAR1)/Arabidopsis-FHY3-ChIP-Seq(GSE30711)/Homer	HHCACGCGCBTN	1.00E-04	-9.825	0.0544	170	23.19%	25045.3	17.48%	1
MYB116(MYB)/colamp-MYB116-DAP-Seq(GSE60143)/Homer	AGTTAGGCAN	1.00E-04	-9.654	0.0544	126	17.19%	17547.4	12.25%	1
CAMTA1(CAMTA)/col-CAMTA1-DAP-Seq(GSE60143)/Homer	WWAACGCGTT	1.00E-04	-9.562	0.0544	301	41.06%	49024.8	34.22%	1
AT1G44830(AP2EREBP)/col-AT1G44830-DAP-Seq(GSE60143)/Homer	NCCACCGACA	0.001	-8.974	0.0544	70	9.55%	8628.4	6.02%	1
RORgt(NR)/EL4-RORgt.Flag-ChIP-Seq(GSE56019)/Homer	AAYTAGGTCA	0.001	-8.444	0.0544	26	3.55%	2303.5	1.61%	1
RORgt(NR)/EL4-RORgt.Flag-ChIP-Seq(GSE56019)/Homer	AAYTAGGTCA	0.001	-8.444	0.0544	26	3.55%	2303.5	1.61%	1
AT2G20400(G2like)/colamp-AT2G20400-DAP-Seq(GSE60143)/Homer	DNVGAATATTCBNHN	0.001	-8.34	0.0544	75	10.23%	9621.1	6.72%	1
AT3G60490(AP2EREBP)/colamp-AT3G60490-DAP-Seq(GSE60143)/Homer	NNRCCGACANNNNNN	0.001	-8.025	0.0544	106	14.46%	14846.6	10.36%	1
ZNF669(Zf)/HEK293-ZNF669.GFP-ChIP-Seq(GSE58341)/Homer	GARTGGTCATCGCCC	0.001	-7.831	0.0544	20	2.73%	1627	1.14%	1
AT1G76870(Trihelix)/col-AT1G76870-DAP-Seq(GSE60143)/Homer	AAAACCRGWW	0.001	-7.782	0.0544	105	14.32%	14780.1	10.32%	1
At4g32800(AP2EREBP)/colamp-At4g32800-DAP-Seq(GSE60143)/Homer	DYCACCGACAHWWWH	0.001	-7.64	0.0544	58	7.91%	7149	4.99%	1
TAGL1(MADS)/Tomato-TAGL1-ChIP-Seq(GSE116581)/Homer	CCAAAAATRG	0.001	-7.253	0.0594	239	32.61%	38951.9	27.19%	1
DEAR5(AP2EREBP)/col-DEAR5-DAP-Seq(GSE60143)/Homer	NDWTGTCGGTGRWDN	0.001	-7.036	0.0681	54	7.37%	6704.5	4.68%	1
PHV(HB)/col-PHV-DAP-Seq(GSE60143)/Homer	RTAATSATTA	0.01	-6.801	0.0799	174	23.74%	27369.2	19.10%	1
HINFP(Zf)/K562-HINFP.eGFP-ChIP-Seq(Encode)/Homer	TWVGGTCCGC	0.01	-6.787	0.0799	68	9.28%	9028.5	6.30%	1
ATHB15(HB)/col-ATHB15-DAP-Seq(GSE60143)/Homer	GYAATSATTA	0.01	-6.342	0.1107	149	20.33%	23164.7	16.17%	1
ERF115(AP2EREBP)/colamp-ERF115-DAP-Seq(GSE60143)/Homer	WTKRCGGCGB	0.01	-6.193	0.1209	319	43.52%	54795.4	38.25%	1
CBF4(AP2EREBP)/colamp-CBF4-DAP-Seq(GSE60143)/Homer	NRCCGACDWNNNNNN	0.01	-6.132	0.1214	227	30.97%	37510.9	26.18%	1
Maz(Zf)/HepG2-Maz-ChIP-Seq(GSE31477)/Homer	GGGGGGGG	0.01	-6.042	0.1258	51	6.96%	6545.4	4.57%	1
RORg(NR)/Liver-Rorc-ChIP-Seq(GSE101115)/Homer	WAABTAGGTCAV	0.01	-6.015	0.1258	20	2.73%	1900	1.33%	1
MYB88(MYB)/col-MYB88-DAP-Seq(GSE60143)/Homer	HNACGCTCCT	0.01	-5.97	0.1258	241	32.88%	40235.4	28.09%	1
DREB19(AP2EREBP)/colamp-DREB19-DAP-Seq(GSE60143)/Homer	AATGTCGGTK	0.01	-5.836	0.1335	121	16.51%	18493.2	12.91%	1
Hoxd10(Homeobox)/ChickenMSG-Hoxd10.Flag-ChIP-Seq(GSE86088)/Homer	GGCMATGAAA	0.01	-5.749	0.1394	302	41.20%	51916.9	36.24%	1
ANAC057(NAC)/colamp-ANAC057-DAP-Seq(GSE60143)/Homer	DVCKTGNNNNNCAMG	0.01	-5.676	0.1437	165	22.51%	26459.7	18.47%	1
RORa(NR)/Liver-Rora-ChIP-Seq(GSE101115)/Homer	AAWCTAGGTCARDNN	0.01	-5.577	0.1522	23	3.14%	2399.1	1.67%	1
At5g65130(AP2EREBP)/colamp-At5g65130-DAP-Seq(GSE60143)/Homer	CCRCCGACAWTN	0.01	-5.512	0.1562	46	6.28%	5923.5	4.13%	1
At1g77640(AP2EREBP)/col-At1g77640-DAP-Seq(GSE60143)/Homer	TGTCGGTGGA	0.01	-5.481	0.1562	42	5.73%	5298.6	3.70%	1
bHLH157(bHLH)/col-bHLH157-DAP-Seq(GSE60143)/Homer	KACACGTCTCTY	0.01	-5.442	0.1562	89	12.14%	13127.7	9.16%	1
Hoxa10(Homeobox)/ChickenMSG-Hoxa10.Flag-ChIP-Seq(GSE86088)/Homer	GGYAATGAAA	0.01	-5.439	0.1562	168	22.92%	27164.7	18.96%	1
At2g03500(G2like)/col-At2g03500-DAP-Seq(GSE60143)/Homer	WWAGAATATTCT	0.01	-5.429	0.1562	97	13.23%	14517.2	10.13%	1
AT2G31460(REMB3)/col-AT2G31460-DAP-Seq(GSE60143)/Homer	WNWARWDGAAATGAT	0.01	-5.42	0.1562	82	11.19%	11937.5	8.33%	1
bHLH10(bHLH)/colamp-bHLH10-DAP-Seq(GSE60143)/Homer	YACCGACA	0.01	-5.19	0.1751	91	12.41%	13601.4	9.49%	1
AT3G10030(Trihelix)/colamp-AT3G10030-DAP-Seq(GSE60143)/Homer	GCCGTTAA	0.01	-5.146	0.1775	258	35.20%	44085.9	30.77%	1
DREB26(AP2EREBP)/col-DREB26-DAP-Seq(GSE60143)/Homer	CCACCGACAH	0.01	-5.135	0.1775	48	6.55%	6376	4.45%	1
DMRT6(DM)/Testis-DMRT6-ChIP-Seq(GSE60440)/Homer	YDGHTACAWTGTADC	0.01	-4.913	0.2112	58	7.91%	8109.7	5.66%	1
ZNF711(Zf)/SHSY5Y-ZNF711-ChIP-Seq(GSE20673)/Homer	AGGCCTAG	0.01	-4.883	0.2118	109	14.87%	16928.6	11.82%	1
MYB62(MYB)/colamp-MYB62-DAP-Seq(GSE60143)/Homer	NTACCTAACT	0.01	-4.83	0.2171	211	28.79%	35543.8	24.81%	1
RAV1(RAV)/colamp-RAV1-DAP-Seq(GSE60143)/Homer	TWWTTTCTGTTG	0.01	-4.774	0.2235	204	27.83%	34287.5	23.93%	1
Rap210(AP2EREBP)/col-Rap210-DAP-Seq(GSE60143)/Homer	TGTCGGCA	0.01	-4.765	0.2235	191	26.06%	31885.6	22.26%	1
ANAC011(NAC)/col-ANAC011-DAP-Seq(GSE60143)/Homer	TDCTTGYRNNDCAAG	0.01	-4.71	0.2264	64	8.73%	9207.5	6.43%	1
At1g25550(G2like)/colamp-At1g25550-DAP-Seq(GSE60143)/Homer	NAGATTCY	0.01	-4.7	0.2264	233	31.79%	39766.6	27.76%	1
At1g36060(AP2EREBP)/colamp-At1g36060-DAP-Seq(GSE60143)/Homer	NNWWKGTCGGTG	0.01	-4.642	0.2309	137	18.69%	22096.7	15.42%	1
bZIP42(bZIP)/colamp-bZIP42-DAP-Seq(GSE60143)/Homer	GCCACGTCAGCA	1.00E-07	-17.68	0	10	0.57%	64.2	0.04%	6
THRb(NR)/HepG2-THRb.Flag-ChIP-Seq(Encode)/Homer	GGTCACCTGAGGTCA	1.00E-05	-13.24	9.00E-04	71	4.07%	3194.4	2.22%	6
FOXK2(Forkhead)/U2OS-FOXK2-ChIP-Seq(E-MTAB-2204)/Homer	SCHTGTTTACAT	1.00E-04	-10.72	0.0074	439	25.17%	30321.1	21.05%	6
CUC2(NAC)/colamp-CUC2-DAP-Seq(GSE60143)/Homer	TRCKTGTNNNWCAMG	1.00E-04	-10.03	0.0111	238	13.65%	15275.6	10.60%	6
SOL1(CPP)/colamp-SOL1-DAP-Seq(GSE60143)/Homer	ATTTAAATHN	0.001	-9.007	0.0247	1163	66.69%	89909.3	62.41%	6
GEI-11(Myb?)/cElegans-L4-GEI11-ChIP-Seq(modEncode)/Homer	CCGACAYYTYACGGG	0.001	-8.733	0.027	34	1.95%	1392.4	0.97%	6
AT2G20110(CPP)/colamp-AT2G20110-DAP-Seq(GSE60143)/Homer	ATTYAAATHY	0.001	-8.506	0.0291	1141	65.42%	88269.6	61.27%	6
TCX2(CPP)/colamp-TCX2-DAP-Seq(GSE60143)/Homer	NNWWTTYRAAHN	0.001	-8.396	0.0291	1183	67.83%	91875	63.78%	6
TEAD2(TEA)/Py2T-Tead2-ChIP-Seq(GSE55709)/Homer	CCWGGAATGY	0.001	-8.368	0.0291	176	10.09%	11124	7.72%	6
NF1(CTF)/LNCAP-NF1-ChIP-Seq(Unpublished)/Homer	CYTGGCABNSTGCCAR	0.001	-8.291	0.0291	55	3.15%	2716.1	1.89%	6
AT1G49560(G2like)/colamp-AT1G49560-DAP-Seq(GSE60143)/Homer	GAWTCTNWDA	0.001	-8.177	0.0291	734	42.09%	54745.8	38.00%	6
Cbf1(bHLH)/Yeast-Cbf1-ChIP-Seq(GSE29506)/Homer	TCACGTGAYH	0.001	-8.166	0.0291	134	7.68%	8135.6	5.65%	6
MafA(bZIP)/Islet-MafA-ChIP-Seq(GSE30298)/Homer	TGCTGACTCA	0.001	-8.001	0.0291	221	12.67%	14542.9	10.09%	6
MYB3R4(MYB)/col-MYB3R4-DAP-Seq(GSE60143)/Homer	AWWTAACCGTTR	0.001	-7.759	0.0307	268	15.37%	18152.9	12.60%	6
ANAC092(NAC)/colamp-ANAC092-DAP-Seq(GSE60143)/Homer	WRCKTGWNNNWCAMG	0.001	-7.73	0.0307	262	15.02%	17706.3	12.29%	6
Sox7(HMG)/ESC-Sox7-ChIP-Seq(GSE133899)/Homer	VVRRAACAATGG	0.001	-7.663	0.0307	153	8.77%	9614.7	6.67%	6
TEAD(TEA)/Fibroblast-PU.1-ChIP-Seq(Unpublished)/Homer	YCWGGAATGY	0.001	-7.518	0.0322	256	14.68%	17317.3	12.02%	6
MYB3R1(MYB)/col-MYB3R1-DAP-Seq(GSE60143)/Homer	WWDTDACCGTTR	0.001	-7.421	0.0334	463	26.55%	33390.3	23.18%	6
bZIP44(bZIP)/colamp-bZIP44-DAP-Seq(GSE60143)/Homer	NDTGCCACGTCAGCH	0.001	-7.29	0.0361	14	0.80%	408	0.28%	6
VND3(NAC)/colamp-VND3-DAP-Seq(GSE60143)/Homer	TRCTTGWDNHWCAAG	0.001	-7.259	0.0361	356	20.41%	25081.8	17.41%	6
bZIP28(bZIP)/col-bZIP28-DAP-Seq(GSE60143)/Homer	TGCCACGTSABH	0.001	-7.225	0.0361	149	8.54%	9426.2	6.54%	6
AGL16(MADS)/col-AGL16-DAP-Seq(GSE60143)/Homer	TWCCHWATWDGGAAA	0.001	-6.95	0.0438	48	2.75%	2426.8	1.68%	6
ZNF675(Zf)/HEK293-ZNF675.GFP-ChIP-Seq(GSE58341)/Homer	ARGAGGMCAAAATGW	0.01	-6.816	0.0479	52	2.98%	2703.3	1.88%	6
Foxa2(Forkhead)/Liver-Foxa2-ChIP-Seq(GSE25694)/Homer	CYTGTTTACWYW	0.01	-6.696	0.0518	526	30.16%	38700.9	26.86%	6
GATA(Zf),IR3/iTreg-Gata3-ChIP-Seq(GSE20898)/Homer	NNNNNBAGATAWYATCTVHN	0.01	-6.672	0.0518	87	4.99%	5105.1	3.54%	6
ABI5(bZIP)/col-ABI5-DAP-Seq(GSE60143)/Homer	GCCACGTG	0.01	-6.566	0.0544	200	11.47%	13382	9.29%	6
CUC3(NAC)/col-CUC3-DAP-Seq(GSE60143)/Homer	TRCKTGWNNNACAMG	0.01	-6.439	0.0596	246	14.11%	16905.1	11.73%	6
VND4(NAC)/colamp-VND4-DAP-Seq(GSE60143)/Homer	WRCTTGWANWWCAAG	0.01	-6.364	0.0619	402	23.05%	29032	20.15%	6
At1g19210(AP2EREBP)/colamp-At1g19210-DAP-Seq(GSE60143)/Homer	HCACCGACCAHN	0.01	-6.358	0.0619	609	34.92%	45510.9	31.59%	6
Tcf7(HMG)/GM12878-TCF7-ChIP-Seq(Encode)/Homer	CTTTGATGTGSB	0.01	-6.338	0.0619	153	8.77%	9942	6.90%	6
Unknown6/Drosophila-Promoters/Homer	AATTTTAAAA	0.01	-6.214	0.065	906	51.95%	69804	48.45%	6
AT4G37180(G2like)/col-AT4G37180-DAP-Seq(GSE60143)/Homer	AGAATCTTNN	0.01	-6.203	0.065	652	37.39%	49057.9	34.05%	6
At4g28140(AP2EREBP)/colamp-At4g28140-DAP-Seq(GSE60143)/Homer	DCCACCGACCAW	0.01	-6.198	0.065	137	7.86%	8800.6	6.11%	6
BIM3(bHLH)/col-BIM3-DAP-Seq(GSE60143)/Homer	TWVTCACGTGAB	0.01	-6.04	0.0705	83	4.76%	4943.7	3.43%	6
FOXK1(Forkhead)/HEK293-FOXK1-ChIP-Seq(GSE51673)/Homer	NVWTGTTTAC	0.01	-5.974	0.0731	748	42.89%	56973.7	39.55%	6
GBF3(bZIP)/Arabidopsis-GBF3-ChIP-Seq(GSE80564)/Homer	TGCCACGTSAYC	0.01	-5.951	0.0731	150	8.60%	9824.4	6.82%	6
ANAC057(NAC)/colamp-ANAC057-DAP-Seq(GSE60143)/Homer	DVCKTGNNNNNCAMG	0.01	-5.92	0.0731	375	21.50%	27101.2	18.81%	6
Foxf1(Forkhead)/Lung-Foxf1-ChIP-Seq(GSE77951)/Homer	WWATRTAAACAN	0.01	-5.873	0.0745	797	45.70%	61032.5	42.37%	6
DREB19(AP2EREBP)/colamp-DREB19-DAP-Seq(GSE60143)/Homer	AATGTCGGTK	0.01	-5.837	0.0753	272	15.60%	19114.2	13.27%	6
FOXA1(Forkhead)/LNCAP-FOXA1-ChIP-Seq(GSE27824)/Homer	WAAGTAAACA	0.01	-5.729	0.0818	816	46.79%	62670.4	43.50%	6
GBF6(bZIP)/colamp-GBF6-DAP-Seq(GSE60143)/Homer	WWTGMCACGTCABCW	0.01	-5.668	0.0848	131	7.51%	8495.3	5.90%	6
NFAT:AP1(RHD,bZIP)/Jurkat-NFATC1-ChIP-Seq(Jolma_et_al.)/Homer	SARTGGAAAAWRTGAGTCAB	0.01	-5.634	0.0856	72	4.13%	4247.7	2.95%	6
NGA4(ABI3VP1)/col-NGA4-DAP-Seq(GSE60143)/Homer	TKNTCAGGTG	0.01	-5.61	0.0857	654	37.50%	49534.5	34.38%	6
MYB3R5(MYB)/col-MYB3R5-DAP-Seq(GSE60143)/Homer	THYAACGGTHAWAWT	0.01	-5.601	0.0857	136	7.80%	8883	6.17%	6
GATA20(C2C2gata)/colamp-GATA20-DAP-Seq(GSE60143)/Homer	TNGATCNDNM	0.01	-5.507	0.0907	1162	66.63%	91546.6	63.55%	6
STAT5(Stat)/mCD4+-Stat5-ChIP-Seq(GSE12346)/Homer	RTTTCTNAGAAA	0.01	-5.491	0.0907	129	7.40%	8394.2	5.83%	6
ZBTB12(Zf)/HEK293-ZBTB12.GFP-ChIP-Seq(GSE58341)/Homer	NGNTCTAGAACCNGV	0.01	-5.346	0.102	93	5.33%	5800.1	4.03%	6
ANAC011(NAC)/col-ANAC011-DAP-Seq(GSE60143)/Homer	TDCTTGYRNNDCAAG	0.01	-5.334	0.102	148	8.49%	9849.7	6.84%	6
MYB88(MYB)/col-MYB88-DAP-Seq(GSE60143)/Homer	HNACGCTCCT	0.01	-5.276	0.1049	505	28.96%	37718.3	26.18%	6
ANAC028(NAC)/col-ANAC028-DAP-Seq(GSE60143)/Homer	WRCTTGNNNNNCAAG	0.01	-5.257	0.1049	337	19.32%	24410.8	16.94%	6
LBD2(LOBAS2)/colamp-LBD2-DAP-Seq(GSE60143)/Homer	TCCGAWTTTTTCGGN	0.01	-5.13	0.1167	413	23.68%	30464.6	21.15%	6
Foxo3(Forkhead)/U2OS-Foxo3-ChIP-Seq(E-MTAB-2701)/Homer	DGTAAACA	0.01	-5.101	0.1178	551	31.59%	41502.5	28.81%	6
ANAC058(NAC)/col-ANAC058-DAP-Seq(GSE60143)/Homer	TWCTTGTDNNACAAG	0.01	-4.963	0.1328	299	17.14%	21565.9	14.97%	6
MYB65(MYB)/colamp-MYB65-DAP-Seq(GSE60143)/Homer	RACNGTTA	0.01	-4.922	0.1357	693	39.74%	53095.9	36.86%	6
Oct4:Sox17(POU,Homeobox,HMG)/F9-Sox17-ChIP-Seq(GSE44553)/Homer	CCATTGTATGCAAAT	0.01	-4.919	0.1357	112	6.42%	7291.1	5.06%	6
SPL11(SBP)/col100-SPL11-DAP-Seq(GSE60143)/Homer	YTGTACTTBH	0.01	-4.908	0.1357	414	23.74%	30654.5	21.28%	6
AT1G76880(Trihelix)/col-AT1G76880-DAP-Seq(GSE60143)/Homer	ACGGTAAAAW	0.01	-4.907	0.1357	365	20.93%	26775.6	18.59%	6
SPL9(SBP)/colamp-SPL9-DAP-Seq(GSE60143)/Homer	BTGTACTT	0.01	-4.905	0.1357	1113	63.82%	87786.3	60.94%	6
X-box(HTH)/NPC-H3K4me1-ChIP-Seq(GSE16256)/Homer	GGTTGCCATGGCAA	0.01	-4.787	0.1422	29	1.66%	1460.3	1.01%	6
Unknown1(NR/Ini-like)/Drosophila-Promoters/Homer	MYGGTCACACTG	0.01	-4.715	0.1502	42	2.41%	2331	1.62%	6
ANAC062(NAC)/colamp-ANAC062-DAP-Seq(GSE60143)/Homer	TACTTANTNWNYAAG	0.01	-4.695	0.1508	156	8.94%	10648.6	7.39%	6
SeqBias: CG bias	SSSSSSSSSS	0.01	-4.694	0.1508	1391	79.76%	111470	77.38%	6
DEL2(E2FDP)/col-DEL2-DAP-Seq(GSE60143)/Homer	WTTTCSCGCC	0.01	-4.607	0.1594	280	16.06%	20237.9	14.05%	6
At1g36060(AP2EREBP)/colamp-At1g36060-DAP-Seq(GSE60143)/Homer	NNWWKGTCGGTG	0.001	-8.275	0.2563	568	18.78%	23481.5	16.36%	9
CES-1(Homeobox)/cElegans-L1-CES1-ChIP-Seq(modEncode)/Homer	AAATTSAATTTN	0.001	-8.189	0.2563	1149	38.00%	50138.7	34.94%	9
TR4(NR),DR1/Hela-TR4-ChIP-Seq(GSE24685)/Homer	GAGGTCAAAGGTCA	0.001	-8.124	0.2563	31	1.03%	724	0.50%	9
Npas4(bHLH)/Neuron-Npas4-ChIP-Seq(GSE127793)/Homer	NHRTCACGACDN	0.001	-8.11	0.2563	1273	42.10%	55958.1	38.99%	9
SeqBias: CG bias	SSSSSSSSSS	0.001	-8.066	0.2563	2482	82.08%	114184.7	79.56%	9
TCP16(TCP)/colamp-TCP16-DAP-Seq(GSE60143)/Homer	GTGGDCCYNNNNNNN	0.001	-7.717	0.2563	128	4.23%	4455.4	3.10%	9
REM19(REM)/colamp-REM19-DAP-Seq(GSE60143)/Homer	AAAAAAAA	0.001	-7.651	0.2563	1198	39.62%	52610.2	36.66%	9
AT5G59990(C2C2COlike)/colamp-AT5G59990-DAP-Seq(GSE60143)/Homer	TCTCAACCGTTCATT	0.001	-7.102	0.2563	40	1.32%	1086	0.76%	9
ESE3(AP2EREBP)/col-ESE3-DAP-Seq(GSE60143)/Homer	GACGGTGG	0.01	-6.907	0.2563	963	31.85%	41943.7	29.23%	9
Barx1(Homeobox)/Stomach-Barx1.3xFlag-ChIP-Seq(GSE69483)/Homer	AAACMATTAN	0.01	-6.687	0.2563	638	21.10%	27092.2	18.88%	9
MYB105(MYB)/colamp-MYB105-DAP-Seq(GSE60143)/Homer	RATWCCGTTA	0.01	-6.644	0.2563	1019	33.70%	44635	31.10%	9
LIN-15B(Zf)/cElegans-L3-LIN15B-ChIP-Seq(modEncode)/Homer	CARTGGAGCGCRYTTGCATT	0.01	-6.272	0.2563	14	0.46%	260.2	0.18%	9
WRKY25(WRKY)/colamp-WRKY25-DAP-Seq(GSE60143)/Homer	NNNNHRGTCAAMNNN	0.01	-6.149	0.2563	775	25.63%	33536.3	23.37%	9
PAX5(Paired,Homeobox)/GM12878-PAX5-ChIP-Seq(GSE32465)/Homer	GCAGCCAAGCRTGACH	0.01	-6.121	0.2563	177	5.85%	6735	4.69%	9
GAGA-repeat/SacCer-Promoters/Homer	CTYTCTYTCTCTCTC	0.01	-5.977	0.2563	2220	73.41%	102006.1	71.08%	9
Pit1+1bp(Homeobox)/GCrat-Pit1-ChIP-Seq(GSE58009)/Homer	ATGCATAATTCA	0.01	-5.94	0.2563	759	25.10%	32875	22.91%	9
Unknown4/Drosophila-Promoters/Homer	AAAAATACCRMA	0.01	-5.844	0.2563	233	7.71%	9204.6	6.41%	9
At1g14580(C2H2)/colamp-At1g14580-DAP-Seq(GSE60143)/Homer	CASAAAAMGACAAAA	0.01	-5.76	0.2563	190	6.28%	7357.7	5.13%	9
RUNX2(Runt)/PCa-RUNX2-ChIP-Seq(GSE33889)/Homer	NWAACCACADNN	0.01	-5.718	0.2563	263	8.70%	10543.4	7.35%	9
WRKY6(WRKY)/colamp-WRKY6-DAP-Seq(GSE60143)/Homer	NCGTTGACTWWD	0.01	-5.631	0.2563	606	20.04%	25973.3	18.10%	9
AT1G71450(AP2EREBP)/col-AT1G71450-DAP-Seq(GSE60143)/Homer	DHDWTGTCGGTG	0.01	-5.481	0.2563	1343	44.41%	60270.4	42.00%	9
At5g65130(AP2EREBP)/colamp-At5g65130-DAP-Seq(GSE60143)/Homer	CCRCCGACAWTN	0.01	-5.441	0.2563	170	5.62%	6555	4.57%	9
DMRT6(DM)/Testis-DMRT6-ChIP-Seq(GSE60440)/Homer	YDGHTACAWTGTADC	0.01	-5.413	0.2563	197	6.51%	7726.9	5.38%	9
MafF(bZIP)/HepG2-MafF-ChIP-Seq(GSE31477)/Homer	HWWGTCAGCAWWTTT	0.01	-5.408	0.2563	293	9.69%	11938.9	8.32%	9
NLP7(RWPRK)/col-NLP7-DAP-Seq(GSE60143)/Homer	TGRCCYTTCR	0.01	-5.259	0.2563	907	29.99%	39972	27.85%	9
ETS:E-box(ETS,bHLH)/HPC7-Scl-ChIP-Seq(GSE22178)/Homer	AGGAARCAGCTG	0.01	-5.192	0.2563	30	0.99%	845.4	0.59%	9
WUS1(Homeobox)/colamp-WUS1-DAP-Seq(GSE60143)/Homer	CAWTCATTCA	0.01	-5.181	0.2563	406	13.43%	17048	11.88%	9
p73(p53)/Trachea-p73-ChIP-Seq(PRJNA310161)/Homer	NRRRCAWGTCCDGRCATGYY	0.01	-5.18	0.2563	22	0.73%	561.1	0.39%	9
WRKY65(WRKY)/colamp-WRKY65-DAP-Seq(GSE60143)/Homer	AWWWAGTCAACG	0.01	-5.157	0.2563	404	13.36%	16964.5	11.82%	9
IDD5(C2H2)/colamp-IDD5-DAP-Seq(GSE60143)/Homer	TTTTGTCTTTTTBTK	0.01	-5.124	0.2563	729	24.11%	31794.2	22.15%	9
SeqBias: TA-repeat	TATATATATA	0.01	-5.069	0.2563	2672	88.36%	124589.7	86.81%	9
REF6(Zf)/Arabidopsis-REF6-ChIP-Seq(GSE106942)/Homer	TVCTCTGTTT	0.01	-5.05	0.2563	247	8.17%	9991.8	6.96%	9
DREB26(AP2EREBP)/col-DREB26-DAP-Seq(GSE60143)/Homer	CCACCGACAH	0.01	-5.03	0.2563	181	5.99%	7108.3	4.95%	9
MYB99(MYB)/colamp-MYB99-DAP-Seq(GSE60143)/Homer	GGTAGGTG	0.01	-4.999	0.2563	536	17.72%	22995.5	16.02%	9
FUS3(ABI3VP1)/col-FUS3-DAP-Seq(GSE60143)/Homer	DNNWTNTGCATGKNN	0.01	-4.994	0.2563	611	20.21%	26423.2	18.41%	9
TCP3(TCP)/colamp-TCP3-DAP-Seq(GSE60143)/Homer	WGTGGTCCCAAHWWW	0.01	-4.907	0.2563	75	2.48%	2634.7	1.84%	9
VRN1(ABI3VP1)/col-VRN1-DAP-Seq(GSE60143)/Homer	TTTTTTTTTT	0.01	-4.864	0.2563	283	9.36%	11631	8.10%	9
WRKY42(WRKY)/colamp-WRKY42-DAP-Seq(GSE60143)/Homer	NAAAGTCAACGN	0.01	-4.814	0.2563	252	8.33%	10268.4	7.16%	9
AGL6(MADS)/col-AGL6-DAP-Seq(GSE60143)/Homer	TTWCCWWAWWDGGWA	0.01	-4.811	0.2563	122	4.03%	4613	3.21%	9
ZML1(C2C2gata)/colamp-ZML1-DAP-Seq(GSE60143)/Homer	ATCWYRACCGTTSRW	0.01	-4.718	0.2563	34	1.12%	1027.7	0.72%	9
SVP(MADS)/col-SVP-DAP-Seq(GSE60143)/Homer	ANTTWCCHAATTTGG	0.01	-4.712	0.2563	507	16.77%	21772.6	15.17%	9
MYB92(MYB)/colamp-MYB92-DAP-Seq(GSE60143)/Homer	GGTAGGTR	0.01	-4.673	0.2563	481	15.91%	20602	14.36%	9
